# Supplementary material for: Insights into the ameliorative effect of ZnONPs on arsenic toxicity in soybean mediated by hormonal regulation, transporter modulation, and stress responsive genes
Source: Front Plant Sci. 2024 Jul 30;15:1427367. doi: 10.3389/fpls.2024.1427367 (PMC11319271; doi:10.3389/fpls.2024.1427367)
Supplement: Supplementary file 2 [file Table_1.xlsx]

## Sheet: Table1
Table S1: List of DEGs and primers used in qRT-PCR analysis
DEGs	Forward primer	Reverse primer
Glyma.07G222700.Wm82.a4.v1	CTTGGCTTCTGGCTTCTCCA	CCAATATGCCGAAGCCTTGC
Glyma.10G253300.Wm82.a4.v1	ACTACACCCTTCCCCGAAGA	ATCACATGTCTGGGCACTGG
Glyma.15G252200.Wm82.a4.v1	TGGGTCAAGAGATGCATGGAG	ACCCAACCCACACAACCATA
Glyma.08G099000.Wm82.a4.v1	TGCCCATCTTGAAGCTTCTGT	CGCACCTGCACCTCTTGATA
Glyma.11G195200.Wm82.a4.v1	TGGTTGGATGCATGTGGTCA	GGGCAAAAACCCATGTCCTG
Glyma.03G063900.Wm82.a4.v1	TACCAATGCCCTGAACCACC	AACAAGTTTGGAGGTGCCCA
Glyma.15G012700.Wm82.a4.v1	ATTCCCAACACCCAACAGGG	GATAAGGAGCTCCATCCACCG
Glyma.12G141000.Wm82.a4.v1	ACTACACCAGCCCAAACGAG	AATGGTGCCGGTTCGAATGT
Glyma.15G252000.Wm82.a4.v1	AGTGGTTTGTTAGGCTTGGGT	AAGCGTTCATCCCTCAGCAT
Glyma.12G195600.Wm82.a4.v1	TATGCCATGTGGTGTCTGGC	GCAAGAGCATGATCTACCAACG

## Sheet: Table S2
Table S2: List of significantly differentially expressed stress responsive DEgenes atleast in one of the three treatment comparisons. Genes with a corrected p-value ≤ 0.01 were regard as significant gene
		CK_vs_AsV				CK-vs-ZnOA				CK-vs-ZnOB
Gene ID	description	log2fc	pvalue	padjust	significant	log2fc	pvalue	padjust	significant	log2fc	pvalue	padjust	significant	nr	GO	KO_id	KO_name	paths	COG	COG_description	pfam	swissprot
Glyma.05G055000.Wm82.a4.v1	(1 of 1) K04569 - copper chaperone for superoxide dismutase (CCS)	1.62499	9.4291e-15	1.43057e-13	yes	0.541444	0.0681421	0.229007	no	0.0823629	0.779246	0.927714	no	NP_001235441.1(Cu/Zn-superoxide dismutase copper chaperone [Glycine max])	GO:0005737(cellular_component:cytoplasm); GO:0005507(molecular_function:copper ion binding); GO:0019430(biological_process:removal of superoxide radicals); GO:0005634(cellular_component:nucleus); GO:0046872(molecular_function:metal ion binding); GO:0030001(biological_process:metal ion transport); GO:0006801(biological_process:superoxide metabolic process); GO:0016532(molecular_function:superoxide…	K04569	SOD		COG2608(S:Function unknown)	COG2608(heavy metal transport detoxification protein)	PF00080.21(Sod_Cu:Copper/zinc superoxide dismutase (SODC)); PF00403.27(HMA:Heavy-metal-associated domain)	sp|Q9LD47|CCS_ARATH(Copper chaperone for superoxide dismutase, chloroplastic/cytosolic OS=Arabidopsis thaliana OX=3702 GN=CCS PE=1 SV=1)
Glyma.11G024100.Wm82.a4.v1	(1 of 4) PTHR11592//PTHR11592:SF42 - GLUTATHIONE PEROXIDASE // SUBFAMILY NOT NAMED	4.14365	4.18053e-19	8.77761e-18	yes	4.72548	8.74902e-07	1.55764e-05	yes	7.09764	7.52407e-05	0.00122662	yes	NP_001235934.2(putative glutathione peroxidase [Glycine max])	GO:0005829(cellular_component:cytosol); GO:0016209(molecular_function:antioxidant activity); GO:0006979(biological_process:response to oxidative stress); GO:0055114(biological_process:oxidation-reduction process); GO:0004601(molecular_function:peroxidase activity); GO:0004602(molecular_function:glutathione peroxidase activity); GO:0016491(molecular_function:oxidoreductase activity)	K00432	GPX	map00590(Arachidonic acid metabolism); map00480(Glutathione metabolism)	COG0386(O:Posttranslational modification, protein turnover, chaperones)	COG0386(glutathione peroxidase)	PF00255.20(GSHPx:Glutathione peroxidase); PF00578.22(AhpC-TSA:AhpC/TSA family); PF08534.11(Redoxin:Redoxin)	sp|Q06652|GPX4_CITSI(Probable phospholipid hydroperoxide glutathione peroxidase OS=Citrus sinensis OX=2711 GN=CSA PE=1 SV=1)
Glyma.08G017800.Wm82.a4.v1	(1 of 2) PTHR22912:SF97 - MONODEHYDROASCORBATE REDUCTASE, CHLOROPLASTIC	-1.72292	1.65943e-31	6.88724e-30	yes	1.51497	4.73079e-22	4.904e-20	yes	1.12403	9.44514e-09	3.7926e-07	yes	XP_006584627.1(uncharacterized protein LOC100819919 isoform X1 [Glycine max])	GO:0050660(molecular_function:flavin adenine dinucleotide binding); GO:0009570(cellular_component:chloroplast stroma); GO:0010319(cellular_component:stromule); GO:0005739(cellular_component:mitochondrion); GO:0009409(biological_process:response to cold); GO:0055114(biological_process:oxidation-reduction process); GO:0046686(biological_process:response to cadmium ion); GO:0005524(molecular_functio…	K08232	MDHAR	map00053(Ascorbate and aldarate metabolism)	COG0446(S:Function unknown)	COG0446(Protein of unknown function (DUF793))	PF07992.15(Pyr_redox_2:Pyridine nucleotide-disulphide oxidoreductase); PF00070.28(Pyr_redox:Pyridine nucleotide-disulphide oxidoreductase); PF13738.7(Pyr_redox_3:Pyridine nucleotide-disulphide oxidoreductase)	sp|P92947|MDAR_ARATH(Monodehydroascorbate reductase, chloroplastic/mitochondrial OS=Arabidopsis thaliana OX=3702 GN=MDAR5 PE=1 SV=3)
Glyma.10G024600.Wm82.a4.v1	(1 of 6) 1.11.1.9 - Glutathione peroxidase	-8.10983	3.69818e-07	2.51189e-06	yes	-6.98175	8.71641e-06	0.000124131	yes	-2.09063	0.00446144	0.0375725	yes	XP_028183262.1(protein HUA2-LIKE 2-like [Glycine soja])	GO:0016209(molecular_function:antioxidant activity); GO:0006979(biological_process:response to oxidative stress); GO:0055114(biological_process:oxidation-reduction process); GO:0004601(molecular_function:peroxidase activity); GO:0004602(molecular_function:glutathione peroxidase activity); GO:0016491(molecular_function:oxidoreductase activity)	K00432	GPX	map00590(Arachidonic acid metabolism); map00480(Glutathione metabolism)	COG0386(O:Posttranslational modification, protein turnover, chaperones)	COG0386(glutathione peroxidase)	PF00255.20(GSHPx:Glutathione peroxidase); PF00578.22(AhpC-TSA:AhpC/TSA family); PF08534.11(Redoxin:Redoxin)	sp|Q8L910|GPX4_ARATH(Probable glutathione peroxidase 4 OS=Arabidopsis thaliana OX=3702 GN=GPX4 PE=2 SV=1)
Glyma.08G013900.Wm82.a4.v1	(1 of 1) PF00255//PF00578 - Glutathione peroxidase (GSHPx) // AhpC/TSA family (AhpC-TSA)	-0.971411	0.000534544	0.00210691	no	1.2233	8.76782e-05	0.000968443	yes	-0.964096	0.000961609	0.0107792	no	XP_014634113.1(probable glutathione peroxidase 8 isoform X2 [Glycine max])	GO:0004602(molecular_function:glutathione peroxidase activity); GO:0005829(cellular_component:cytosol); GO:0006979(biological_process:response to oxidative stress); GO:0055114(biological_process:oxidation-reduction process); GO:0004601(molecular_function:peroxidase activity)	K00432	GPX	map00590(Arachidonic acid metabolism); map00480(Glutathione metabolism)	COG0386(O:Posttranslational modification, protein turnover, chaperones)	COG0386(glutathione peroxidase)	PF00255.20(GSHPx:Glutathione peroxidase); PF00578.22(AhpC-TSA:AhpC/TSA family)	sp|Q8LBU2|GPX8_ARATH(Probable glutathione peroxidase 8 OS=Arabidopsis thaliana OX=3702 GN=GPX8 PE=2 SV=1)
Glyma.03G181700.Wm82.a4.v1	(1 of 8) 4.3.1.24 - Phenylalanine ammonia-lyase	-1.28499	2.12748e-15	3.38185e-14	yes	-2.60488	6.72232e-41	2.24733e-38	yes	-2.08652	0.000522554	0.00643891	yes	NP_001343986.1(phenylalanine ammonia-lyase 1 [Glycine max])	GO:0005737(cellular_component:cytoplasm); GO:0045548(molecular_function:phenylalanine ammonia-lyase activity); GO:0016841(molecular_function:ammonia-lyase activity); GO:0009800(biological_process:cinnamic acid biosynthetic process); GO:0006559(biological_process:L-phenylalanine catabolic process)	K10775	PAL	map00940(Phenylpropanoid biosynthesis); map00360(Phenylalanine metabolism)	COG2986(E:Amino acid transport and metabolism)	COG2986(histidine ammonia-lyase)	PF00221.20(Lyase_aromatic:Aromatic amino acid lyase)	sp|P27991|PAL1_SOYBN(Phenylalanine ammonia-lyase 1 OS=Glycine max OX=3847 GN=PAL1 PE=3 SV=1)
Glyma.10G209800.Wm82.a4.v1	(1 of 8) 4.3.1.24 - Phenylalanine ammonia-lyase	0.893513	2.35394e-23	6.32306e-22	yes	1.06196	1.96027e-05	0.00025624	yes	2.08686	0.00155293	0.0161041	no	XP_006589419.1(phenylalanine ammonia-lyase 2 isoform X2 [Glycine max])	GO:0005737(cellular_component:cytoplasm); GO:0045548(molecular_function:phenylalanine ammonia-lyase activity); GO:0016841(molecular_function:ammonia-lyase activity); GO:0009800(biological_process:cinnamic acid biosynthetic process); GO:0006559(biological_process:L-phenylalanine catabolic process)	K10775	PAL	map00940(Phenylpropanoid biosynthesis); map00360(Phenylalanine metabolism)	COG2986(E:Amino acid transport and metabolism)	COG2986(histidine ammonia-lyase)	PF00221.20(Lyase_aromatic:Aromatic amino acid lyase)	sp|Q9SMK9|PAL2_CICAR(Phenylalanine ammonia-lyase 2 OS=Cicer arietinum OX=3827 GN=PAL2 PE=2 SV=1)
Glyma.19G182300.Wm82.a4.v1	(1 of 8) 4.3.1.24 - Phenylalanine ammonia-lyase	-0.34876	0.0243673	0.0609539	no	1.67441	2.58943e-22	2.73369e-20	yes	1.24724	1.07975e-07	3.5279e-06	yes	NP_001343985.1(phenylalanine ammonia-lyase 1.1 [Glycine max])	GO:0005737(cellular_component:cytoplasm); GO:0016841(molecular_function:ammonia-lyase activity); GO:0045548(molecular_function:phenylalanine ammonia-lyase activity); GO:0009800(biological_process:cinnamic acid biosynthetic process); GO:0006559(biological_process:L-phenylalanine catabolic process)	K10775	PAL	map00940(Phenylpropanoid biosynthesis); map00360(Phenylalanine metabolism)	COG2986(E:Amino acid transport and metabolism)	COG2986(histidine ammonia-lyase)	PF00221.20(Lyase_aromatic:Aromatic amino acid lyase)	sp|P27991|PAL1_SOYBN(Phenylalanine ammonia-lyase 1 OS=Glycine max OX=3847 GN=PAL1 PE=3 SV=1)
Glyma.13G145000.Wm82.a4.v1	(1 of 8) 4.3.1.24 - Phenylalanine ammonia-lyase	-1.0487	5.46405e-12	6.54472e-11	yes	1.73597	5.48391e-23	6.07729e-21	yes	1.2177	2.37468e-09	1.05061e-07	yes	NP_001343983.1(phenylalanine ammonia-lyase 2.3 [Glycine max])	GO:0005737(cellular_component:cytoplasm); GO:0045548(molecular_function:phenylalanine ammonia-lyase activity); GO:0009800(biological_process:cinnamic acid biosynthetic process); GO:0006559(biological_process:L-phenylalanine catabolic process)	K10775	PAL	map00940(Phenylpropanoid biosynthesis); map00360(Phenylalanine metabolism)	COG2986(E:Amino acid transport and metabolism)	COG2986(histidine ammonia-lyase)	PF00221.20(Lyase_aromatic:Aromatic amino acid lyase)	sp|P19142|PAL2_PHAVU(Phenylalanine ammonia-lyase class 2 OS=Phaseolus vulgaris OX=3885 PE=3 SV=1)
Glyma.10G058200.Wm82.a4.v1	(1 of 8) 4.3.1.24 - Phenylalanine ammonia-lyase	-0.656727	5.28146e-06	3.01239e-05	no	1.11498	1.08085e-09	3.13524e-08	yes	-0.984638	1.4329e-07	4.55985e-06	no	NP_001236956.2(phenylalanine ammonia-lyase 2.1 [Glycine max])	GO:0005737(cellular_component:cytoplasm); GO:0045548(molecular_function:phenylalanine ammonia-lyase activity); GO:0009800(biological_process:cinnamic acid biosynthetic process); GO:0006559(biological_process:L-phenylalanine catabolic process)	K10775	PAL	map00940(Phenylpropanoid biosynthesis); map00360(Phenylalanine metabolism)	COG2986(E:Amino acid transport and metabolism)	COG2986(histidine ammonia-lyase)	PF00221.20(Lyase_aromatic:Aromatic amino acid lyase)	sp|P19142|PAL2_PHAVU(Phenylalanine ammonia-lyase class 2 OS=Phaseolus vulgaris OX=3885 PE=3 SV=1)
Glyma.02G023100.Wm82.a4.v1	(1 of 8) PTHR10438:SF278 - THIOREDOXIN H7-RELATED	-1.103	0.0940843	0.185425	no	1.36356	0.00425442	0.0274	yes	1.51743	0.000305465	0.00407321	yes	XP_003519131.1(thioredoxin H2 [Glycine max])	GO:0045454(biological_process:cell redox homeostasis); GO:0015035(molecular_function:protein disulfide oxidoreductase activity); GO:0006662(biological_process:glycerol ether metabolic process); GO:0005623(cellular_component:cell)	K03671	trxA		COG0526(O:Posttranslational modification, protein turnover, chaperones)	COG0526(Thioredoxin)	PF00085.21(Thioredoxin:Thioredoxin); PF13098.7(Thioredoxin_2:Thioredoxin-like domain); PF13905.7(Thioredoxin_8:Thioredoxin-like); PF08534.11(Redoxin:Redoxin); PF14595.7(Thioredoxin_9:Thioredoxin); PF13899.7(Thioredoxin_7:Thioredoxin-like); PF04756.14(OST3_OST6:OST3 / OST6 family, transporter family); PF02114.17(Phosducin:Phosducin)	sp|Q38879|TRXH2_ARATH(Thioredoxin H2 OS=Arabidopsis thaliana OX=3702 GN=TRX2 PE=2 SV=2)
Glyma.06G266700.Wm82.a4.v1	(1 of 7) PTHR10438:SF242 - THIOREDOXIN-LIKE PROTEIN CXXS1	-2.0176	7.50817e-16	1.2352e-14	yes	-1.78983	2.00983e-14	1.07792e-12	yes	-2.52724	5.7025e-22	1.14372e-19	yes	NP_001237912.2(uncharacterized protein LOC100306379 [Glycine max])	GO:0016656(molecular_function:monodehydroascorbate reductase (NADH) activity); GO:0045454(biological_process:cell redox homeostasis); GO:0015035(molecular_function:protein disulfide oxidoreductase activity); GO:0006662(biological_process:glycerol ether metabolic process); GO:0005623(cellular_component:cell)	K03671	trxA		COG0526(O:Posttranslational modification, protein turnover, chaperones)	COG0526(Thioredoxin)	PF00085.21(Thioredoxin:Thioredoxin); PF04756.14(OST3_OST6:OST3 / OST6 family, transporter family); PF13899.7(Thioredoxin_7:Thioredoxin-like); PF13098.7(Thioredoxin_2:Thioredoxin-like domain)	sp|Q8LDI5|CXXS1_ARATH(Thioredoxin-like protein CXXS1 OS=Arabidopsis thaliana OX=3702 GN=CXXS1 PE=2 SV=2)
Glyma.18G190200.Wm82.a4.v1	(1 of 11) PTHR11260//PTHR11260:SF314 - GLUTATHIONE S-TRANSFERASE, GST, SUPERFAMILY, GST DOMAIN CONTAINING // SUBFAMILY NOT NAMED	3.43427	2.05766e-13	2.78829e-12	yes	3.22692	0.00014635	0.00152141	yes	4.84272	4.30777e-05	0.000751124	yes	NP_001237856.2(tau class glutathione S-transferase [Glycine max])	GO:0005737(cellular_component:cytoplasm); GO:0009733(biological_process:response to auxin); GO:0004364(molecular_function:glutathione transferase activity); GO:0009737(biological_process:response to abscisic acid); GO:0005515(molecular_function:protein binding); GO:0009735(biological_process:response to cytokinin); GO:0009739(biological_process:response to gibberellin); GO:0010038(biological_proc…	K00799	GST	map00480(Glutathione metabolism)	ENOG410XSIX(O:Posttranslational modification, protein turnover, chaperones)	ENOG410XSIX(glutathione Stransferase)	PF02798.21(GST_N:Glutathione S-transferase, N-terminal domain); PF00043.26(GST_C:Glutathione S-transferase, C-terminal domain); PF13417.7(GST_N_3:Glutathione S-transferase, N-terminal domain); PF13409.7(GST_N_2:Glutathione S-transferase, N-terminal domain); PF13410.7(GST_C_2:Glutathione S-transferase, C-terminal domain); PF14497.7(GST_C_3:Glutathione S-transferase, C-terminal domain); PF17172.5(G…	sp|P32110|GSTX6_SOYBN(Probable glutathione S-transferase OS=Glycine max OX=3847 GN=HSP26-A PE=2 SV=1)
Glyma.02G024800.Wm82.a4.v1	(1 of 6) PTHR11260:SF193 - GLUTATHIONE S-TRANSFERASE U11-RELATED	1.86911	1.39042e-31	5.7942e-30	yes	2.03676	3.21538e-07	6.28001e-06	yes	3.58853	8.48872e-06	0.000178108	yes	ACU19705.1(unknown [Glycine max])	GO:0005737(cellular_component:cytoplasm); GO:0016740(molecular_function:transferase activity); GO:0004364(molecular_function:glutathione transferase activity); GO:0006749(biological_process:glutathione metabolic process); GO:0005515(molecular_function:protein binding)	K00799	GST	map00480(Glutathione metabolism)	ENOG410XSIX(O:Posttranslational modification, protein turnover, chaperones)	ENOG410XSIX(glutathione Stransferase)	PF02798.21(GST_N:Glutathione S-transferase, N-terminal domain); PF13417.7(GST_N_3:Glutathione S-transferase, N-terminal domain); PF13409.7(GST_N_2:Glutathione S-transferase, N-terminal domain); PF00043.26(GST_C:Glutathione S-transferase, C-terminal domain); PF13410.7(GST_C_2:Glutathione S-transferase, C-terminal domain); PF14497.7(GST_C_3:Glutathione S-transferase, C-terminal domain); PF17172.5(G…	sp|Q9FUS8|GSTUH_ARATH(Glutathione S-transferase U17 OS=Arabidopsis thaliana OX=3702 GN=GSTU17 PE=2 SV=1)
Glyma.06G193500.Wm82.a4.v1	(1 of 2) PTHR11260:SF221 - GLUTATHIONE S-TRANSFERASE U9	1.5108	5.41411e-29	1.99088e-27	yes	1.10764	1.7838e-12	7.33954e-11	yes	2.3789	3.89453e-14	3.49346e-12	yes	NP_001238708.1(glutathione S-transferase GST 12 [Glycine max])	GO:0005737(cellular_component:cytoplasm); GO:0016740(molecular_function:transferase activity); GO:0004364(molecular_function:glutathione transferase activity); GO:0006749(biological_process:glutathione metabolic process); GO:0005515(molecular_function:protein binding)	K00799	GST	map00480(Glutathione metabolism)	ENOG410XSIX(O:Posttranslational modification, protein turnover, chaperones)	ENOG410XSIX(glutathione Stransferase)	PF02798.21(GST_N:Glutathione S-transferase, N-terminal domain); PF13417.7(GST_N_3:Glutathione S-transferase, N-terminal domain); PF13409.7(GST_N_2:Glutathione S-transferase, N-terminal domain); PF17172.5(GST_N_4:Glutathione S-transferase N-terminal domain)	sp|Q9FUT0|GSTU9_ARATH(Glutathione S-transferase U9 OS=Arabidopsis thaliana OX=3702 GN=GSTU9 PE=2 SV=1)
Glyma.08G174700.Wm82.a4.v1	(1 of 4) PTHR11260//PTHR11260:SF195 - GLUTATHIONE S-TRANSFERASE, GST, SUPERFAMILY, GST DOMAIN CONTAINING // SUBFAMILY NOT NAMED	-3.02538	0.000333384	0.00137696	yes	-3.68507	1.98865e-05	0.000259443	yes	-4.33053	4.71376e-06	0.000105951	yes	NP_001236486.2(glutathione S-transferase GST 9 [Glycine max])	GO:0005737(cellular_component:cytoplasm); GO:0016740(molecular_function:transferase activity); GO:0004364(molecular_function:glutathione transferase activity); GO:0006749(biological_process:glutathione metabolic process); GO:0005515(molecular_function:protein binding)	K00799	GST	map00480(Glutathione metabolism)	ENOG410XSIX(O:Posttranslational modification, protein turnover, chaperones)	ENOG410XSIX(glutathione Stransferase)	PF02798.21(GST_N:Glutathione S-transferase, N-terminal domain); PF13417.7(GST_N_3:Glutathione S-transferase, N-terminal domain); PF13409.7(GST_N_2:Glutathione S-transferase, N-terminal domain); PF13410.7(GST_C_2:Glutathione S-transferase, C-terminal domain); PF00043.26(GST_C:Glutathione S-transferase, C-terminal domain); PF17172.5(GST_N_4:Glutathione S-transferase N-terminal domain)	sp|P46417|GSTX3_SOYBN(Glutathione S-transferase 3 OS=Glycine max OX=3847 GN=GST3 PE=1 SV=1)
Glyma.07G139700.Wm82.a4.v1	(1 of 11) PTHR11260//PTHR11260:SF314 - GLUTATHIONE S-TRANSFERASE, GST, SUPERFAMILY, GST DOMAIN CONTAINING // SUBFAMILY NOT NAMED	4.07513	2.35771e-195	2.68282e-192	yes	4.2325	2.54598e-54	1.64737e-51	yes	5.33987	8.10113e-54	1.02205e-50	yes	RZC02869.1(putative glutathione S-transferase [Glycine soja])	GO:0009733(biological_process:response to auxin); GO:0005737(cellular_component:cytoplasm); GO:0004364(molecular_function:glutathione transferase activity); GO:0009737(biological_process:response to abscisic acid); GO:0010038(biological_process:response to metal ion); GO:0009735(biological_process:response to cytokinin); GO:0009739(biological_process:response to gibberellin); GO:0016740(molecular…	K00799	GST	map00480(Glutathione metabolism)	ENOG410XSIX(O:Posttranslational modification, protein turnover, chaperones)	ENOG410XSIX(glutathione Stransferase)	PF02798.21(GST_N:Glutathione S-transferase, N-terminal domain); PF00043.26(GST_C:Glutathione S-transferase, C-terminal domain); PF13417.7(GST_N_3:Glutathione S-transferase, N-terminal domain); PF13409.7(GST_N_2:Glutathione S-transferase, N-terminal domain); PF13410.7(GST_C_2:Glutathione S-transferase, C-terminal domain); PF17172.5(GST_N_4:Glutathione S-transferase N-terminal domain)	sp|P32110|GSTX6_SOYBN(Probable glutathione S-transferase OS=Glycine max OX=3847 GN=HSP26-A PE=2 SV=1)
Glyma.07G140700.Wm82.a4.v1	(1 of 11) PTHR11260//PTHR11260:SF314 - GLUTATHIONE S-TRANSFERASE, GST, SUPERFAMILY, GST DOMAIN CONTAINING // SUBFAMILY NOT NAMED	2.72635	7.19373e-50	6.26987e-48	yes	2.24924	1.43989e-17	1.02783e-15	yes	3.16135	2.59675e-28	8.25683e-26	yes	NP_001304569.1(probable glutathione S-transferase [Glycine max])	GO:0005737(cellular_component:cytoplasm); GO:0016740(molecular_function:transferase activity); GO:0004364(molecular_function:glutathione transferase activity); GO:0006749(biological_process:glutathione metabolic process); GO:0005515(molecular_function:protein binding)	K00799	GST	map00480(Glutathione metabolism)	ENOG410XSIX(O:Posttranslational modification, protein turnover, chaperones)	ENOG410XSIX(glutathione Stransferase)	PF02798.21(GST_N:Glutathione S-transferase, N-terminal domain); PF13417.7(GST_N_3:Glutathione S-transferase, N-terminal domain); PF00043.26(GST_C:Glutathione S-transferase, C-terminal domain); PF13409.7(GST_N_2:Glutathione S-transferase, N-terminal domain); PF13410.7(GST_C_2:Glutathione S-transferase, C-terminal domain); PF14497.7(GST_C_3:Glutathione S-transferase, C-terminal domain); PF17172.5(G…	sp|P32110|GSTX6_SOYBN(Probable glutathione S-transferase OS=Glycine max OX=3847 GN=HSP26-A PE=2 SV=1)
Glyma.08G174600.Wm82.a4.v1	(1 of 2) PTHR11260//PTHR11260:SF230 - GLUTATHIONE S-TRANSFERASE, GST, SUPERFAMILY, GST DOMAIN CONTAINING // SUBFAMILY NOT NAMED	6.7899	3.01255e-05	0.000151437	yes	7.18032	3.19203e-05	0.000398056	yes	7.25327	0.00017321	0.00251422	yes	RCW19272.1(LOW QUALITY PROTEIN: hypothetical protein GLYMA_08G174600 [Glycine max])	GO:0005737(cellular_component:cytoplasm); GO:0016740(molecular_function:transferase activity); GO:0004364(molecular_function:glutathione transferase activity); GO:0006749(biological_process:glutathione metabolic process); GO:0005515(molecular_function:protein binding)	K00799	GST	map00480(Glutathione metabolism)	ENOG410XSIX(O:Posttranslational modification, protein turnover, chaperones)	ENOG410XSIX(glutathione Stransferase)	PF13410.7(GST_C_2:Glutathione S-transferase, C-terminal domain); PF00043.26(GST_C:Glutathione S-transferase, C-terminal domain); PF17171.5(GST_C_6:Glutathione S-transferase, C-terminal domain); PF13417.7(GST_N_3:Glutathione S-transferase, N-terminal domain); PF16865.6(GST_C_5:Glutathione S-transferase, C-terminal domain); PF14497.7(GST_C_3:Glutathione S-transferase, C-terminal domain)	sp|P49332|GSTXC_TOBAC(Probable glutathione S-transferase parC OS=Nicotiana tabacum OX=4097 GN=PARC PE=2 SV=1)
Glyma.07G139800.Wm82.a4.v1	(1 of 11) PTHR11260//PTHR11260:SF314 - GLUTATHIONE S-TRANSFERASE, GST, SUPERFAMILY, GST DOMAIN CONTAINING // SUBFAMILY NOT NAMED	4.67702	4.75125e-23	1.25003e-21	yes	4.91007	3.11583e-13	1.46025e-11	yes	5.97288	1.30136e-40	9.08863e-38	yes	RZC02869.1(putative glutathione S-transferase [Glycine soja])	GO:0005737(cellular_component:cytoplasm); GO:0009733(biological_process:response to auxin); GO:0004364(molecular_function:glutathione transferase activity); GO:0009737(biological_process:response to abscisic acid); GO:0005515(molecular_function:protein binding); GO:0009735(biological_process:response to cytokinin); GO:0009739(biological_process:response to gibberellin); GO:0010038(biological_proc…	K00799	GST	map00480(Glutathione metabolism)	ENOG410XSIX(O:Posttranslational modification, protein turnover, chaperones)	ENOG410XSIX(glutathione Stransferase)	PF02798.21(GST_N:Glutathione S-transferase, N-terminal domain); PF00043.26(GST_C:Glutathione S-transferase, C-terminal domain); PF13417.7(GST_N_3:Glutathione S-transferase, N-terminal domain); PF13409.7(GST_N_2:Glutathione S-transferase, N-terminal domain); PF13410.7(GST_C_2:Glutathione S-transferase, C-terminal domain); PF17172.5(GST_N_4:Glutathione S-transferase N-terminal domain)	sp|P32110|GSTX6_SOYBN(Probable glutathione S-transferase OS=Glycine max OX=3847 GN=HSP26-A PE=2 SV=1)
Glyma.05G161600.Wm82.a4.v1	(1 of 8) PTHR11260//PTHR11260:SF233 - GLUTATHIONE S-TRANSFERASE, GST, SUPERFAMILY, GST DOMAIN CONTAINING // SUBFAMILY NOT NAMED	3.26145	8.18735e-93	2.10935e-90	yes	3.10533	1.26223e-20	1.16944e-18	yes	5.02287	1.05417e-22	2.24069e-20	yes	NP_001304648.1(probable glutathione S-transferase [Glycine max])	GO:0005737(cellular_component:cytoplasm); GO:0016740(molecular_function:transferase activity); GO:0004364(molecular_function:glutathione transferase activity); GO:0006749(biological_process:glutathione metabolic process); GO:0005515(molecular_function:protein binding)	K00799	GST	map00480(Glutathione metabolism)	ENOG410XSIX(O:Posttranslational modification, protein turnover, chaperones)	ENOG410XSIX(glutathione Stransferase)	PF02798.21(GST_N:Glutathione S-transferase, N-terminal domain); PF13409.7(GST_N_2:Glutathione S-transferase, N-terminal domain); PF13417.7(GST_N_3:Glutathione S-transferase, N-terminal domain); PF00043.26(GST_C:Glutathione S-transferase, C-terminal domain); PF13410.7(GST_C_2:Glutathione S-transferase, C-terminal domain)	sp|P32110|GSTX6_SOYBN(Probable glutathione S-transferase OS=Glycine max OX=3847 GN=HSP26-A PE=2 SV=1)
Glyma.03G176300.Wm82.a4.v1	(1 of 6) PTHR11260//PTHR11260:SF222 - GLUTATHIONE S-TRANSFERASE, GST, SUPERFAMILY, GST DOMAIN CONTAINING // SUBFAMILY NOT NAMED	3.0841	1.54211e-53	1.50407e-51	yes	2.76939	2.64617e-17	1.82713e-15	yes	4.27764	5.60447e-20	9.44788e-18	yes	NP_001242140.2(glutathione S-transferase [Glycine max])	GO:0016740(molecular_function:transferase activity); GO:0005515(molecular_function:protein binding)	K00799	GST	map00480(Glutathione metabolism)	ENOG410XSIX(O:Posttranslational modification, protein turnover, chaperones)	ENOG410XSIX(glutathione Stransferase)	PF13417.7(GST_N_3:Glutathione S-transferase, N-terminal domain); PF13410.7(GST_C_2:Glutathione S-transferase, C-terminal domain); PF13409.7(GST_N_2:Glutathione S-transferase, N-terminal domain); PF16865.6(GST_C_5:Glutathione S-transferase, C-terminal domain); PF02798.21(GST_N:Glutathione S-transferase, N-terminal domain); PF14497.7(GST_C_3:Glutathione S-transferase, C-terminal domain); PF00043.26…	sp|Q9LZ06|GSTL3_ARATH(Glutathione S-transferase L3 OS=Arabidopsis thaliana OX=3702 GN=GSTL3 PE=2 SV=1)
Glyma.08G175200.Wm82.a4.v1	(1 of 3) PTHR11260:SF204 - GLUTATHIONE S-TRANSFERASE U21-RELATED	3.16861	1.8007e-177	1.60356e-174	yes	3.04967	1.33568e-52	7.87991e-50	yes	4.45157	3.11094e-32	1.19283e-29	yes	NP_001238691.1(glutathione S-transferase [Glycine max])	GO:0005737(cellular_component:cytoplasm); GO:0016740(molecular_function:transferase activity); GO:0004364(molecular_function:glutathione transferase activity); GO:0006749(biological_process:glutathione metabolic process); GO:0005515(molecular_function:protein binding)	K00799	GST	map00480(Glutathione metabolism)	ENOG410XSIX(O:Posttranslational modification, protein turnover, chaperones)	ENOG410XSIX(glutathione Stransferase)	PF02798.21(GST_N:Glutathione S-transferase, N-terminal domain); PF13410.7(GST_C_2:Glutathione S-transferase, C-terminal domain); PF13417.7(GST_N_3:Glutathione S-transferase, N-terminal domain); PF13409.7(GST_N_2:Glutathione S-transferase, N-terminal domain); PF00043.26(GST_C:Glutathione S-transferase, C-terminal domain); PF14497.7(GST_C_3:Glutathione S-transferase, C-terminal domain); PF16865.6(G…	sp|Q03666|GSTX4_TOBAC(Probable glutathione S-transferase OS=Nicotiana tabacum OX=4097 PE=2 SV=1)
Glyma.08G174900.Wm82.a4.v1	(1 of 4) PTHR11260//PTHR11260:SF195 - GLUTATHIONE S-TRANSFERASE, GST, SUPERFAMILY, GST DOMAIN CONTAINING // SUBFAMILY NOT NAMED	5.09252	1.34483e-200	1.77709e-197	yes	5.52151	8.78568e-113	1.95808e-109	yes	6.5974	1.05614e-59	1.58868e-56	yes	NP_001238712.2(tau class glutathione S-transferase [Glycine max])	GO:0016829(molecular_function:lyase activity); GO:0004364(molecular_function:glutathione transferase activity); GO:0016740(molecular_function:transferase activity); GO:0005515(molecular_function:protein binding)	K00799	GST	map00480(Glutathione metabolism)	ENOG410XSIX(O:Posttranslational modification, protein turnover, chaperones)	ENOG410XSIX(glutathione Stransferase)	PF02798.21(GST_N:Glutathione S-transferase, N-terminal domain); PF00043.26(GST_C:Glutathione S-transferase, C-terminal domain); PF13410.7(GST_C_2:Glutathione S-transferase, C-terminal domain); PF13417.7(GST_N_3:Glutathione S-transferase, N-terminal domain); PF13409.7(GST_N_2:Glutathione S-transferase, N-terminal domain); PF17172.5(GST_N_4:Glutathione S-transferase N-terminal domain); PF14497.7(GS…	sp|P46417|GSTX3_SOYBN(Glutathione S-transferase 3 OS=Glycine max OX=3847 GN=GST3 PE=1 SV=1)
Glyma.15G252500.Wm82.a4.v1	(1 of 2) PTHR11260//PTHR11260:SF230 - GLUTATHIONE S-TRANSFERASE, GST, SUPERFAMILY, GST DOMAIN CONTAINING // SUBFAMILY NOT NAMED	2.80035	6.95154e-09	5.97112e-08	yes	2.9786	2.57758e-07	5.14958e-06	yes	3.25167	5.88662e-06	0.000129413	yes	TKY49329.1(Glutathione S-transferase 3 [Spatholobus suberectus])	GO:0005737(cellular_component:cytoplasm); GO:0004364(molecular_function:glutathione transferase activity); GO:0006749(biological_process:glutathione metabolic process)	K00799	GST	map00480(Glutathione metabolism)	ENOG410XSIX(O:Posttranslational modification, protein turnover, chaperones)	ENOG410XSIX(glutathione Stransferase)	PF13410.7(GST_C_2:Glutathione S-transferase, C-terminal domain)	sp|Q9ZRW8|GSTUJ_ARATH(Glutathione S-transferase U19 OS=Arabidopsis thaliana OX=3702 GN=GSTU19 PE=1 SV=1)
Glyma.07G139600.Wm82.a4.v1	(1 of 11) PTHR11260//PTHR11260:SF314 - GLUTATHIONE S-TRANSFERASE, GST, SUPERFAMILY, GST DOMAIN CONTAINING // SUBFAMILY NOT NAMED	2.43573	1.86923e-19	4.01106e-18	yes	2.38984	8.20455e-18	6.0504e-16	yes	2.44811	1.11771e-15	1.23862e-13	yes	NP_001304408.1(probable glutathione S-transferase [Glycine max])	GO:0005737(cellular_component:cytoplasm); GO:0009733(biological_process:response to auxin); GO:0004364(molecular_function:glutathione transferase activity); GO:0009737(biological_process:response to abscisic acid); GO:0005515(molecular_function:protein binding); GO:0009735(biological_process:response to cytokinin); GO:0009739(biological_process:response to gibberellin); GO:0010038(biological_proc…	K00799	GST	map00480(Glutathione metabolism)	ENOG410XSIX(O:Posttranslational modification, protein turnover, chaperones)	ENOG410XSIX(glutathione Stransferase)	PF02798.21(GST_N:Glutathione S-transferase, N-terminal domain); PF00043.26(GST_C:Glutathione S-transferase, C-terminal domain); PF13417.7(GST_N_3:Glutathione S-transferase, N-terminal domain); PF13409.7(GST_N_2:Glutathione S-transferase, N-terminal domain); PF13410.7(GST_C_2:Glutathione S-transferase, C-terminal domain); PF17172.5(GST_N_4:Glutathione S-transferase N-terminal domain); PF14497.7(GS…	sp|P32110|GSTX6_SOYBN(Probable glutathione S-transferase OS=Glycine max OX=3847 GN=HSP26-A PE=2 SV=1)
Glyma.15G252200.Wm82.a4.v1	(1 of 4) PTHR11260//PTHR11260:SF195 - GLUTATHIONE S-TRANSFERASE, GST, SUPERFAMILY, GST DOMAIN CONTAINING // SUBFAMILY NOT NAMED	3.08847	1.21306e-164	9.20218e-162	yes	3.52441	6.33312e-57	4.70492e-54	yes	5.12613	6.8475e-32	2.57506e-29	yes	NP_001236181.1(glutathione S-transferase 3 [Glycine max])	GO:0005737(cellular_component:cytoplasm); GO:0016740(molecular_function:transferase activity); GO:0004364(molecular_function:glutathione transferase activity); GO:0006749(biological_process:glutathione metabolic process); GO:0005515(molecular_function:protein binding)	K00799	GST	map00480(Glutathione metabolism)	ENOG410XSIX(O:Posttranslational modification, protein turnover, chaperones)	ENOG410XSIX(glutathione Stransferase)	PF02798.21(GST_N:Glutathione S-transferase, N-terminal domain); PF13417.7(GST_N_3:Glutathione S-transferase, N-terminal domain); PF00043.26(GST_C:Glutathione S-transferase, C-terminal domain); PF13409.7(GST_N_2:Glutathione S-transferase, N-terminal domain); PF13410.7(GST_C_2:Glutathione S-transferase, C-terminal domain); PF17172.5(GST_N_4:Glutathione S-transferase N-terminal domain)	sp|P46417|GSTX3_SOYBN(Glutathione S-transferase 3 OS=Glycine max OX=3847 GN=GST3 PE=1 SV=1)
Glyma.07G140000.Wm82.a4.v1	(1 of 11) PTHR11260//PTHR11260:SF314 - GLUTATHIONE S-TRANSFERASE, GST, SUPERFAMILY, GST DOMAIN CONTAINING // SUBFAMILY NOT NAMED	2.20971	2.6586e-42	1.77952e-40	yes	2.2068	8.91816e-26	1.23796e-23	yes	2.60836	5.5929e-22	1.12752e-19	yes	XP_028240358.1(probable glutathione S-transferase isoform X1 [Glycine soja])	GO:0005737(cellular_component:cytoplasm); GO:0009733(biological_process:response to auxin); GO:0004364(molecular_function:glutathione transferase activity); GO:0009737(biological_process:response to abscisic acid); GO:0005515(molecular_function:protein binding); GO:0009735(biological_process:response to cytokinin); GO:0009739(biological_process:response to gibberellin); GO:0010038(biological_proc…	K00799	GST	map00480(Glutathione metabolism)	ENOG410XSIX(O:Posttranslational modification, protein turnover, chaperones)	ENOG410XSIX(glutathione Stransferase)	PF02798.21(GST_N:Glutathione S-transferase, N-terminal domain); PF00043.26(GST_C:Glutathione S-transferase, C-terminal domain); PF13417.7(GST_N_3:Glutathione S-transferase, N-terminal domain); PF13409.7(GST_N_2:Glutathione S-transferase, N-terminal domain); PF13410.7(GST_C_2:Glutathione S-transferase, C-terminal domain); PF17172.5(GST_N_4:Glutathione S-transferase N-terminal domain); PF14497.7(GS…	sp|P32110|GSTX6_SOYBN(Probable glutathione S-transferase OS=Glycine max OX=3847 GN=HSP26-A PE=2 SV=1)
Glyma.15G252000.Wm82.a4.v1	(1 of 4) PTHR11260//PTHR11260:SF195 - GLUTATHIONE S-TRANSFERASE, GST, SUPERFAMILY, GST DOMAIN CONTAINING // SUBFAMILY NOT NAMED	4.56649	3.34308e-21	7.98125e-20	yes	3.92012	0.00174091	0.0129984	yes	8.32	6.41353e-05	0.00106556	yes	XP_025981600.1(LOW QUALITY PROTEIN: glutathione S-transferase 3 [Glycine max])	GO:0005737(cellular_component:cytoplasm); GO:0004364(molecular_function:glutathione transferase activity); GO:0005515(molecular_function:protein binding); GO:0016829(molecular_function:lyase activity); GO:0016740(molecular_function:transferase activity); GO:0006749(biological_process:glutathione metabolic process)	K00799	GST	map00480(Glutathione metabolism)	ENOG410XSIX(O:Posttranslational modification, protein turnover, chaperones)	ENOG410XSIX(glutathione Stransferase)	PF13410.7(GST_C_2:Glutathione S-transferase, C-terminal domain); PF00043.26(GST_C:Glutathione S-transferase, C-terminal domain); PF02798.21(GST_N:Glutathione S-transferase, N-terminal domain); PF13417.7(GST_N_3:Glutathione S-transferase, N-terminal domain); PF16865.6(GST_C_5:Glutathione S-transferase, C-terminal domain); PF17172.5(GST_N_4:Glutathione S-transferase N-terminal domain)	sp|P46417|GSTX3_SOYBN(Glutathione S-transferase 3 OS=Glycine max OX=3847 GN=GST3 PE=1 SV=1)
Glyma.13G135500.Wm82.a4.v1	(1 of 6) PTHR11260//PTHR11260:SF222 - GLUTATHIONE S-TRANSFERASE, GST, SUPERFAMILY, GST DOMAIN CONTAINING // SUBFAMILY NOT NAMED	1.08506	6.49344e-24	1.8046e-22	yes	1.39714	2.38927e-10	7.68648e-09	yes	1.90177	1.23315e-05	0.0002486	yes	RZB72388.1(Glutathione S-transferase L3 isoform B [Glycine soja])	GO:0016740(molecular_function:transferase activity); GO:0010731(biological_process:protein glutathionylation); GO:0005515(molecular_function:protein binding)	K00799	GST	map00480(Glutathione metabolism)	ENOG410XSIX(O:Posttranslational modification, protein turnover, chaperones)	ENOG410XSIX(glutathione Stransferase)	PF13417.7(GST_N_3:Glutathione S-transferase, N-terminal domain); PF13409.7(GST_N_2:Glutathione S-transferase, N-terminal domain); PF13410.7(GST_C_2:Glutathione S-transferase, C-terminal domain); PF02798.21(GST_N:Glutathione S-transferase, N-terminal domain); PF00043.26(GST_C:Glutathione S-transferase, C-terminal domain)	sp|Q9LZ06|GSTL3_ARATH(Glutathione S-transferase L3 OS=Arabidopsis thaliana OX=3702 GN=GSTL3 PE=2 SV=1)
Glyma.10G192900.Wm82.a4.v1	(1 of 2) PTHR11260//PTHR11260:SF227 - GLUTATHIONE S-TRANSFERASE, GST, SUPERFAMILY, GST DOMAIN CONTAINING // SUBFAMILY NOT NAMED	2.67709	4.0277e-101	1.23127e-98	yes	2.59062	1.39271e-38	4.04866e-36	yes	3.71868	3.84591e-30	1.3674e-27	yes	NP_001291444.1(glutathione S-transferase GST 15 [Glycine max])	GO:0005737(cellular_component:cytoplasm); GO:0016740(molecular_function:transferase activity); GO:0004364(molecular_function:glutathione transferase activity); GO:0006749(biological_process:glutathione metabolic process); GO:0005515(molecular_function:protein binding)	K00799	GST	map00480(Glutathione metabolism)	ENOG410XSIX(O:Posttranslational modification, protein turnover, chaperones)	ENOG410XSIX(glutathione Stransferase)	PF02798.21(GST_N:Glutathione S-transferase, N-terminal domain); PF13417.7(GST_N_3:Glutathione S-transferase, N-terminal domain); PF13409.7(GST_N_2:Glutathione S-transferase, N-terminal domain); PF00043.26(GST_C:Glutathione S-transferase, C-terminal domain); PF17172.5(GST_N_4:Glutathione S-transferase N-terminal domain); PF14497.7(GST_C_3:Glutathione S-transferase, C-terminal domain)	sp|Q03663|GSTX2_TOBAC(Probable glutathione S-transferase OS=Nicotiana tabacum OX=4097 PE=2 SV=1)
Glyma.02G024600.Wm82.a4.v1	(1 of 6) PTHR11260:SF193 - GLUTATHIONE S-TRANSFERASE U11-RELATED	1.65756	1.18231e-32	5.15236e-31	yes	1.94217	7.04761e-14	3.57433e-12	yes	2.71856	3.89306e-07	1.1354e-05	yes	NP_001304550.1(glutathione S-transferase U18-like [Glycine max])	GO:0005737(cellular_component:cytoplasm); GO:0016740(molecular_function:transferase activity); GO:0004364(molecular_function:glutathione transferase activity); GO:0006749(biological_process:glutathione metabolic process); GO:0005515(molecular_function:protein binding)	K00799	GST	map00480(Glutathione metabolism)	ENOG410XSIX(O:Posttranslational modification, protein turnover, chaperones)	ENOG410XSIX(glutathione Stransferase)	PF02798.21(GST_N:Glutathione S-transferase, N-terminal domain); PF13417.7(GST_N_3:Glutathione S-transferase, N-terminal domain); PF13409.7(GST_N_2:Glutathione S-transferase, N-terminal domain); PF00043.26(GST_C:Glutathione S-transferase, C-terminal domain); PF14497.7(GST_C_3:Glutathione S-transferase, C-terminal domain); PF13410.7(GST_C_2:Glutathione S-transferase, C-terminal domain)	sp|Q9FUS9|GSTUI_ARATH(Glutathione S-transferase U18 OS=Arabidopsis thaliana OX=3702 GN=GSTU18 PE=2 SV=1)
Glyma.08G118800.Wm82.a4.v1	(1 of 8) PTHR11260//PTHR11260:SF233 - GLUTATHIONE S-TRANSFERASE, GST, SUPERFAMILY, GST DOMAIN CONTAINING // SUBFAMILY NOT NAMED	-9.90113	3.14871e-11	3.50119e-10	yes	-1.52359	1.67688e-05	0.000223419	yes	-1.27273	0.000222733	0.00312077	yes	NP_001237959.2(tau class glutathione S-transferase [Glycine max])	GO:0005737(cellular_component:cytoplasm); GO:0016740(molecular_function:transferase activity); GO:0004364(molecular_function:glutathione transferase activity); GO:0006749(biological_process:glutathione metabolic process); GO:0005515(molecular_function:protein binding)	K00799	GST	map00480(Glutathione metabolism)	ENOG410XSIX(O:Posttranslational modification, protein turnover, chaperones)	ENOG410XSIX(glutathione Stransferase)	PF02798.21(GST_N:Glutathione S-transferase, N-terminal domain); PF13409.7(GST_N_2:Glutathione S-transferase, N-terminal domain); PF13417.7(GST_N_3:Glutathione S-transferase, N-terminal domain); PF00043.26(GST_C:Glutathione S-transferase, C-terminal domain); PF13410.7(GST_C_2:Glutathione S-transferase, C-terminal domain)	sp|P32110|GSTX6_SOYBN(Probable glutathione S-transferase OS=Glycine max OX=3847 GN=HSP26-A PE=2 SV=1)
Glyma.10G153900.Wm82.a4.v1	(1 of 20) K15718 - linoleate 9S-lipoxygenase (LOX1_5)	2.31518	2.47074e-43	1.74202e-41	yes	1.40436	1.07712e-12	4.64133e-11	yes	1.29877	1.16898e-07	3.78782e-06	yes	XP_003536076.1(probable linoleate 9S-lipoxygenase 5 [Glycine max])	GO:0034440(biological_process:lipid oxidation); GO:0031408(biological_process:oxylipin biosynthetic process); GO:0016702(molecular_function:oxidoreductase activity, acting on single donors with incorporation of molecular oxygen, incorporation of two atoms of oxygen); GO:0005515(molecular_function:protein binding); GO:0046872(molecular_function:metal ion binding); GO:0055114(biological_process:oxi…	K15718	LOX1_5	map00591(Linoleic acid metabolism)	ENOG410YN4N(S:Function unknown)	ENOG410YN4N(Plant lipoxygenase may be involved in a number of diverse aspects of plant physiology including growth and development, pest resistance, and senescence or responses to wounding (By similarity))	PF00305.20(Lipoxygenase:Lipoxygenase); PF01477.24(PLAT:PLAT/LH2 domain)	sp|Q43191|LOX15_SOLTU(Probable linoleate 9S-lipoxygenase 5 OS=Solanum tuberosum OX=4113 GN=LOX1.5 PE=2 SV=1)
Glyma.10G249100.Wm82.a4.v1	(1 of 3) PTHR11771//PTHR11771:SF53 - LIPOXYGENASE // LINOLEATE 9S-LIPOXYGENASE 5, CHLOROPLASTIC	-2.80069	2.84579e-16	4.83914e-15	yes	-2.63283	2.50605e-15	1.44978e-13	yes	-2.6805	7.28524e-15	7.17697e-13	yes	XP_006589595.1(linoleate 9S-lipoxygenase 5 [Glycine max])	GO:0034440(biological_process:lipid oxidation); GO:0031408(biological_process:oxylipin biosynthetic process); GO:0046872(molecular_function:metal ion binding); GO:0016702(molecular_function:oxidoreductase activity, acting on single donors with incorporation of molecular oxygen, incorporation of two atoms of oxygen); GO:0055114(biological_process:oxidation-reduction process)	K15718	LOX1_5	map00591(Linoleic acid metabolism)	ENOG410YN4N(S:Function unknown)	ENOG410YN4N(Plant lipoxygenase may be involved in a number of diverse aspects of plant physiology including growth and development, pest resistance, and senescence or responses to wounding (By similarity))	PF00305.20(Lipoxygenase:Lipoxygenase)	sp|Q43191|LOX15_SOLTU(Probable linoleate 9S-lipoxygenase 5 OS=Solanum tuberosum OX=4113 GN=LOX1.5 PE=2 SV=1)
Glyma.15G026500.Wm82.a4.v1	(1 of 20) K15718 - linoleate 9S-lipoxygenase (LOX1_5)	2.87306	7.80718e-41	4.8976e-39	yes	1.27469	8.05395e-05	0.00089925	yes	0.275902	0.391468	0.704872	no	XP_028204595.1(linoleate 9S-lipoxygenase-4-like [Glycine soja])	GO:0005737(cellular_component:cytoplasm); GO:0034440(biological_process:lipid oxidation); GO:0031408(biological_process:oxylipin biosynthetic process); GO:0016702(molecular_function:oxidoreductase activity, acting on single donors with incorporation of molecular oxygen, incorporation of two atoms of oxygen); GO:0005515(molecular_function:protein binding); GO:0046872(molecular_function:metal ion b…	K15718	LOX1_5	map00591(Linoleic acid metabolism)	ENOG410YN4N(S:Function unknown); ENOG410XT0Q(O:Posttranslational modification, protein turnover, chaperones)	ENOG410YN4N(Plant lipoxygenase may be involved in a number of diverse aspects of plant physiology including growth and development, pest resistance, and senescence or responses to wounding (By similarity)); ENOG410XT0Q(Plant lipoxygenase may be involved in a number of diverse aspects of plant physiology including growth and development, pest resistance, and senescence or responses to wounding (By…	PF00305.20(Lipoxygenase:Lipoxygenase); PF01477.24(PLAT:PLAT/LH2 domain)	sp|P38417|LOX4_SOYBN(Linoleate 9S-lipoxygenase-4 OS=Glycine max OX=3847 GN=LOX1.5 PE=1 SV=1)
Glyma.08G189500.Wm82.a4.v1	(1 of 20) K15718 - linoleate 9S-lipoxygenase (LOX1_5)	1.48984	1.8775e-18	3.76272e-17	yes	0.929226	8.03918e-05	0.000898351	no	0.613268	0.0129835	0.084687	no	XP_028246642.1(uncharacterized protein LOC114423939 [Glycine soja])	GO:0034440(biological_process:lipid oxidation); GO:0031408(biological_process:oxylipin biosynthetic process); GO:0016702(molecular_function:oxidoreductase activity, acting on single donors with incorporation of molecular oxygen, incorporation of two atoms of oxygen); GO:0005515(molecular_function:protein binding); GO:0046872(molecular_function:metal ion binding); GO:0055114(biological_process:oxi…	K15718	LOX1_5	map00591(Linoleic acid metabolism)	ENOG410YN4N(S:Function unknown)	ENOG410YN4N(Plant lipoxygenase may be involved in a number of diverse aspects of plant physiology including growth and development, pest resistance, and senescence or responses to wounding (By similarity))	PF00305.20(Lipoxygenase:Lipoxygenase); PF01477.24(PLAT:PLAT/LH2 domain)	sp|P24095|LOXX_SOYBN(Seed linoleate 9S-lipoxygenase OS=Glycine max OX=3847 GN=LOX1.4 PE=1 SV=1)
Glyma.13G030300.Wm82.a4.v1	(1 of 8) PTHR11771//PTHR11771:SF42 - LIPOXYGENASE // PROTEIN C13C4.7	1.90862	3.13504e-07	2.15747e-06	yes	0.254377	0.615707	0.833737	no	0.326852	0.501751	0.785231	no	XP_003519005.1(linoleate 13S-lipoxygenase 2-1, chloroplastic [Glycine max])	GO:0034440(biological_process:lipid oxidation); GO:0031408(biological_process:oxylipin biosynthetic process); GO:0016702(molecular_function:oxidoreductase activity, acting on single donors with incorporation of molecular oxygen, incorporation of two atoms of oxygen); GO:0005515(molecular_function:protein binding); GO:0046872(molecular_function:metal ion binding); GO:0055114(biological_process:oxi…	K00454	LOX2S	map00591(Linoleic acid metabolism); map00592(alpha-Linolenic acid metabolism)	ENOG410YN4N(B:Chromatin structure and dynamics)	ENOG410YN4N(high mobility group)	PF00305.20(Lipoxygenase:Lipoxygenase); PF01477.24(PLAT:PLAT/LH2 domain)	sp|O24370|LOX21_SOLTU(Linoleate 13S-lipoxygenase 2-1, chloroplastic OS=Solanum tuberosum OX=4113 GN=LOX2.1 PE=1 SV=1)
Glyma.19G263300.Wm82.a4.v1	(1 of 5) PTHR11771//PTHR11771:SF38 - LIPOXYGENASE // LIPOXYGENASE 3, CHLOROPLASTIC-RELATED	1.13871	2.97656e-08	2.34575e-07	yes	0.15872	0.562732	0.801276	no	0.180551	0.487841	0.776177	no	XP_003554800.1(linoleate 13S-lipoxygenase 3-1, chloroplastic [Glycine max])	GO:0034440(biological_process:lipid oxidation); GO:0031408(biological_process:oxylipin biosynthetic process); GO:0016702(molecular_function:oxidoreductase activity, acting on single donors with incorporation of molecular oxygen, incorporation of two atoms of oxygen); GO:0005515(molecular_function:protein binding); GO:0046872(molecular_function:metal ion binding); GO:0055114(biological_process:oxi…	K00454	LOX2S	map00591(Linoleic acid metabolism); map00592(alpha-Linolenic acid metabolism)	ENOG410YN4N(S:Function unknown)	ENOG410YN4N(Plant lipoxygenase may be involved in a number of diverse aspects of plant physiology including growth and development, pest resistance, and senescence or responses to wounding (By similarity))	PF00305.20(Lipoxygenase:Lipoxygenase); PF01477.24(PLAT:PLAT/LH2 domain)	sp|O24371|LOX31_SOLTU(Linoleate 13S-lipoxygenase 3-1, chloroplastic OS=Solanum tuberosum OX=4113 GN=LOX3.1 PE=1 SV=1)
Glyma.15G074267.Wm82.a4.v1	(1 of 4) PTHR11771//PTHR11771:SF56 - LIPOXYGENASE // SUBFAMILY NOT NAMED	-1.59025	0.00383951	0.0123204	yes	-1.28859	0.0150436	0.0747467	no	-2.17226	0.000182885	0.00262964	yes	RZB63552.1(Lipoxygenase 4, chloroplastic [Glycine soja])	GO:0034440(biological_process:lipid oxidation); GO:0031408(biological_process:oxylipin biosynthetic process); GO:0046872(molecular_function:metal ion binding); GO:0016702(molecular_function:oxidoreductase activity, acting on single donors with incorporation of molecular oxygen, incorporation of two atoms of oxygen); GO:0055114(biological_process:oxidation-reduction process)	K00454	LOX2S	map00591(Linoleic acid metabolism); map00592(alpha-Linolenic acid metabolism)	ENOG410YN4N(O:Posttranslational modification, protein turnover, chaperones)	ENOG410YN4N(ubiquitin-conjugating enzyme)		sp|O24371|LOX31_SOLTU(Linoleate 13S-lipoxygenase 3-1, chloroplastic OS=Solanum tuberosum OX=4113 GN=LOX3.1 PE=1 SV=1)
Glyma.11G130200.Wm82.a4.v1	(1 of 8) PTHR11771//PTHR11771:SF42 - LIPOXYGENASE // PROTEIN C13C4.7	-3.22717	0.000571083	0.00223908	yes	-7.79659	2.21535e-06	3.60834e-05	yes	-3.50257	0.000159724	0.00236174	yes	XP_003537948.1(linoleate 13S-lipoxygenase 2-1, chloroplastic [Glycine max])	GO:0034440(biological_process:lipid oxidation); GO:0031408(biological_process:oxylipin biosynthetic process); GO:0016702(molecular_function:oxidoreductase activity, acting on single donors with incorporation of molecular oxygen, incorporation of two atoms of oxygen); GO:0005515(molecular_function:protein binding); GO:0046872(molecular_function:metal ion binding); GO:0055114(biological_process:oxi…	K00454	LOX2S	map00591(Linoleic acid metabolism); map00592(alpha-Linolenic acid metabolism)	ENOG410YN4N(G:Carbohydrate transport and metabolism)	ENOG410YN4N(beta-glucosidase)	PF00305.20(Lipoxygenase:Lipoxygenase); PF01477.24(PLAT:PLAT/LH2 domain)	sp|O24370|LOX21_SOLTU(Linoleate 13S-lipoxygenase 2-1, chloroplastic OS=Solanum tuberosum OX=4113 GN=LOX2.1 PE=1 SV=1)
Glyma.03G237300.Wm82.a4.v1	(1 of 20) K15718 - linoleate 9S-lipoxygenase (LOX1_5)	5.71538	0.0011392	0.00417557	yes	2.87714	0.2766	1	no	2.7519	0.311222	1	no	XP_003521704.2(probable linoleate 9S-lipoxygenase 5 [Glycine max])	GO:0034440(biological_process:lipid oxidation); GO:0031408(biological_process:oxylipin biosynthetic process); GO:0016702(molecular_function:oxidoreductase activity, acting on single donors with incorporation of molecular oxygen, incorporation of two atoms of oxygen); GO:0005515(molecular_function:protein binding); GO:0046872(molecular_function:metal ion binding); GO:0055114(biological_process:oxi…	K15718	LOX1_5	map00591(Linoleic acid metabolism)	ENOG410YN4N(L:Replication, recombination and repair)	ENOG410YN4N(DNA polymerase)	PF00305.20(Lipoxygenase:Lipoxygenase); PF01477.24(PLAT:PLAT/LH2 domain)	sp|Q43191|LOX15_SOLTU(Probable linoleate 9S-lipoxygenase 5 OS=Solanum tuberosum OX=4113 GN=LOX1.5 PE=2 SV=1)
Glyma.15G026400.Wm82.a4.v1	(1 of 20) K15718 - linoleate 9S-lipoxygenase (LOX1_5)	1.71968	1.30944e-21	3.18905e-20	yes	0.37585	0.104334	0.307108	no	-0.349308	0.147129	0.425754	no	XP_003546741.1(linoleate 9S-lipoxygenase [Glycine max])	GO:0034440(biological_process:lipid oxidation); GO:0031408(biological_process:oxylipin biosynthetic process); GO:0016702(molecular_function:oxidoreductase activity, acting on single donors with incorporation of molecular oxygen, incorporation of two atoms of oxygen); GO:0005515(molecular_function:protein binding); GO:0046872(molecular_function:metal ion binding); GO:0055114(biological_process:oxi…	K15718	LOX1_5	map00591(Linoleic acid metabolism)	ENOG410YN4N(S:Function unknown); ENOG410XT0Q(O:Posttranslational modification, protein turnover, chaperones)	ENOG410YN4N(Plant lipoxygenase may be involved in a number of diverse aspects of plant physiology including growth and development, pest resistance, and senescence or responses to wounding (By similarity)); ENOG410XT0Q(Plant lipoxygenase may be involved in a number of diverse aspects of plant physiology including growth and development, pest resistance, and senescence or responses to wounding (By…	PF00305.20(Lipoxygenase:Lipoxygenase); PF01477.24(PLAT:PLAT/LH2 domain)	sp|P38417|LOX4_SOYBN(Linoleate 9S-lipoxygenase-4 OS=Glycine max OX=3847 GN=LOX1.5 PE=1 SV=1)
Glyma.20G144600.Wm82.a4.v1	(1 of 3) PTHR11771//PTHR11771:SF53 - LIPOXYGENASE // LINOLEATE 9S-LIPOXYGENASE 5, CHLOROPLASTIC	-1.53037	1.21143e-18	2.47507e-17	yes	-1.07128	1.43331e-09	4.06361e-08	yes	-1.21415	5.7799e-06	0.000127425	yes	XP_003556040.1(linoleate 9S-lipoxygenase 5 [Glycine max])	GO:0034440(biological_process:lipid oxidation); GO:0031408(biological_process:oxylipin biosynthetic process); GO:0016702(molecular_function:oxidoreductase activity, acting on single donors with incorporation of molecular oxygen, incorporation of two atoms of oxygen); GO:0005515(molecular_function:protein binding); GO:0046872(molecular_function:metal ion binding); GO:0055114(biological_process:oxi…	K15718	LOX1_5	map00591(Linoleic acid metabolism)	ENOG410YN4N(S:Function unknown)	ENOG410YN4N(Protein TIME FOR)	PF00305.20(Lipoxygenase:Lipoxygenase); PF01477.24(PLAT:PLAT/LH2 domain)	sp|Q9LUW0|LOX5_ARATH(Linoleate 9S-lipoxygenase 5 OS=Arabidopsis thaliana OX=3702 GN=LOX5 PE=2 SV=2)
Glyma.07G034800.Wm82.a4.v1	(1 of 3) 1.13.11.12//1.13.11.58 - Linoleate 13S-lipoxygenase / Lipoxidase // Linoleate 9S-lipoxygenase / Linoleate 9-lipoxygenase	-1.10351	2.84911e-07	1.9728e-06	yes	-1.30964	1.72686e-08	4.13838e-07	yes	-1.73812	2.11331e-11	1.29143e-09	yes	NP_001237323.2(lipoxygenase-9 [Glycine max])	GO:0005737(cellular_component:cytoplasm); GO:0034440(biological_process:lipid oxidation); GO:0031408(biological_process:oxylipin biosynthetic process); GO:0016702(molecular_function:oxidoreductase activity, acting on single donors with incorporation of molecular oxygen, incorporation of two atoms of oxygen); GO:0016165(molecular_function:linoleate 13S-lipoxygenase activity); GO:0005515(molecular_…	K15718	LOX1_5	map00591(Linoleic acid metabolism)	ENOG410YN4N(S:Function unknown); ENOG410XT0Q(O:Posttranslational modification, protein turnover, chaperones)	ENOG410YN4N(Plant lipoxygenase may be involved in a number of diverse aspects of plant physiology including growth and development, pest resistance, and senescence or responses to wounding (By similarity)); ENOG410XT0Q(Plant lipoxygenase may be involved in a number of diverse aspects of plant physiology including growth and development, pest resistance, and senescence or responses to wounding (By…	PF00305.20(Lipoxygenase:Lipoxygenase); PF01477.24(PLAT:PLAT/LH2 domain)	sp|P27480|LOXA_PHAVU(Linoleate 9S-lipoxygenase 1 OS=Phaseolus vulgaris OX=3885 GN=LOXA PE=3 SV=1)
Glyma.13G098400.Wm82.a4.v1	(1 of 5) PTHR31517//PTHR31517:SF10 - FAMILY NOT NAMED // PEROXIDASE 16-RELATED	-4.72087	1.02103e-43	7.31217e-42	yes	-3.27954	2.00197e-24	2.53353e-22	yes	-1.7058	2.79495e-08	1.02351e-06	yes	KHN22682.1(Peroxidase 16 [Glycine soja])	GO:0020037(molecular_function:heme binding); GO:0006979(biological_process:response to oxidative stress); GO:0042744(biological_process:hydrogen peroxide catabolic process); GO:0046872(molecular_function:metal ion binding); GO:0004601(molecular_function:peroxidase activity); GO:0055114(biological_process:oxidation-reduction process); GO:0005576(cellular_component:extracellular region)	K00430	POD	map00940(Phenylpropanoid biosynthesis)	ENOG4111S7R(G:Carbohydrate transport and metabolism)	ENOG4111S7R(peroxidase)	PF00141.24(peroxidase:Peroxidase)	sp|Q96518|PER16_ARATH(Peroxidase 16 OS=Arabidopsis thaliana OX=3702 GN=PER16 PE=1 SV=2)
Glyma.18G055500.Wm82.a4.v1	(1 of 154) K00430 - peroxidase (E1.11.1.7)	-2.26791	4.6736e-17	8.51642e-16	yes	-2.54907	4.52726e-28	7.47408e-26	yes	-1.92941	8.99995e-14	7.70215e-12	yes	XP_003551178.1(cationic peroxidase 1 [Glycine max])	GO:0020037(molecular_function:heme binding); GO:0006979(biological_process:response to oxidative stress); GO:0042744(biological_process:hydrogen peroxide catabolic process); GO:0046872(molecular_function:metal ion binding); GO:0004601(molecular_function:peroxidase activity); GO:0055114(biological_process:oxidation-reduction process); GO:0005576(cellular_component:extracellular region)	K00430	POD	map00940(Phenylpropanoid biosynthesis)	ENOG410ZJP7(S:Function unknown)	ENOG410ZJP7(peroxidase)	PF00141.24(peroxidase:Peroxidase)	sp|P22195|PER1_ARAHY(Cationic peroxidase 1 OS=Arachis hypogaea OX=3818 GN=PNC1 PE=1 SV=2)
Glyma.10G222400.Wm82.a4.v1	(1 of 154) K00430 - peroxidase (E1.11.1.7)	4.03702	1.08913e-58	1.22569e-56	yes	1.26466	0.000216586	0.00215924	yes	1.63738	1.10614e-07	3.6081e-06	yes	RZB88557.1(Peroxidase 12, partial [Glycine soja])	GO:0020037(molecular_function:heme binding); GO:0016021(cellular_component:integral component of membrane); GO:0006979(biological_process:response to oxidative stress); GO:0042744(biological_process:hydrogen peroxide catabolic process); GO:0009506(cellular_component:plasmodesma); GO:0009505(cellular_component:plant-type cell wall); GO:0046872(molecular_function:metal ion binding); GO:0004601(mole…	K00430	POD	map00940(Phenylpropanoid biosynthesis)	ENOG410ZMT4(G:Carbohydrate transport and metabolism)	ENOG410ZMT4(peroxidase)	PF00141.24(peroxidase:Peroxidase)	sp|Q96520|PER12_ARATH(Peroxidase 12 OS=Arabidopsis thaliana OX=3702 GN=PER12 PE=1 SV=1)
Glyma.01G184200.Wm82.a4.v1	(1 of 154) K00430 - peroxidase (E1.11.1.7)	4.54914	1.78568e-34	8.54541e-33	yes	2.14503	0.000150926	0.00156453	yes	2.59935	4.6542e-07	1.3306e-05	yes	XP_003517286.2(peroxidase 10 [Glycine max])	GO:0020037(molecular_function:heme binding); GO:0016021(cellular_component:integral component of membrane); GO:0006979(biological_process:response to oxidative stress); GO:0042744(biological_process:hydrogen peroxide catabolic process); GO:0046872(molecular_function:metal ion binding); GO:0004601(molecular_function:peroxidase activity); GO:0055114(biological_process:oxidation-reduction process); …	K00430	POD	map00940(Phenylpropanoid biosynthesis)	ENOG41118P7(G:Carbohydrate transport and metabolism)	ENOG41118P7(peroxidase)	PF00141.24(peroxidase:Peroxidase)	sp|Q9FX85|PER10_ARATH(Peroxidase 10 OS=Arabidopsis thaliana OX=3702 GN=PER10 PE=1 SV=1)
Glyma.06G145300.Wm82.a4.v1	(1 of 4) PTHR31388:SF24 - PEROXIDASE 52	2.96256	2.52557e-45	1.89136e-43	yes	1.74053	1.45474e-09	4.12145e-08	yes	1.43256	1.0716e-07	3.50422e-06	yes	XP_028236338.1(peroxidase P7-like [Glycine soja])	GO:0005794(cellular_component:Golgi apparatus); GO:0009809(biological_process:lignin biosynthetic process); GO:0010089(biological_process:xylem development); GO:0020037(molecular_function:heme binding); GO:0005829(cellular_component:cytosol); GO:0006979(biological_process:response to oxidative stress); GO:0048046(cellular_component:apoplast); GO:1901430(biological_process:positive regulation of s…	K00430	POD	map00940(Phenylpropanoid biosynthesis)	ENOG410YETZ(G:Carbohydrate transport and metabolism)	ENOG410YETZ(peroxidase)	PF00141.24(peroxidase:Peroxidase)	sp|Q9FLC0|PER52_ARATH(Peroxidase 52 OS=Arabidopsis thaliana OX=3702 GN=PER52 PE=2 SV=1)
Glyma.06G221700.Wm82.a4.v1	(1 of 2) PTHR31235//PTHR31235:SF51 - FAMILY NOT NAMED // PEROXIDASE 25	-2.14825	8.14804e-27	2.63646e-25	yes	-1.48424	4.33337e-10	1.34344e-08	yes	-1.55432	1.39665e-07	4.459e-06	yes	XP_028223002.1(peroxidase 25-like [Glycine soja])	GO:0016787(molecular_function:hydrolase activity); GO:0020037(molecular_function:heme binding); GO:0006979(biological_process:response to oxidative stress); GO:0042744(biological_process:hydrogen peroxide catabolic process); GO:0046872(molecular_function:metal ion binding); GO:0004601(molecular_function:peroxidase activity); GO:0055114(biological_process:oxidation-reduction process); GO:0005576(c…	K00430	POD	map00940(Phenylpropanoid biosynthesis)	ENOG410YF8G(G:Carbohydrate transport and metabolism)	ENOG410YF8G(peroxidase)	PF00141.24(peroxidase:Peroxidase)	sp|O80822|PER25_ARATH(Peroxidase 25 OS=Arabidopsis thaliana OX=3702 GN=PER25 PE=2 SV=2)
Glyma.20G214200.Wm82.a4.v1	(1 of 3) PTHR31235//PTHR31235:SF22 - FAMILY NOT NAMED // PEROXIDASE 47	-2.56854	1.07622e-42	7.33547e-41	yes	-1.54993	5.37942e-17	3.61485e-15	yes	-1.15196	1.86169e-06	4.61704e-05	yes	NP_001341717.1(peroxidase superfamily protein [Glycine max])	GO:0020037(molecular_function:heme binding); GO:0016021(cellular_component:integral component of membrane); GO:0006979(biological_process:response to oxidative stress); GO:0042744(biological_process:hydrogen peroxide catabolic process); GO:0046872(molecular_function:metal ion binding); GO:0004601(molecular_function:peroxidase activity); GO:0055114(biological_process:oxidation-reduction process); …	K00430	POD	map00940(Phenylpropanoid biosynthesis)	ENOG410XUVZ(G:Carbohydrate transport and metabolism)	ENOG410XUVZ(peroxidase)	PF00141.24(peroxidase:Peroxidase)	sp|Q9SZB9|PER47_ARATH(Peroxidase 47 OS=Arabidopsis thaliana OX=3702 GN=PER47 PE=2 SV=2)
Glyma.03G038100.Wm82.a4.v1	(1 of 154) K00430 - peroxidase (E1.11.1.7)	5.85362	8.78661e-114	3.49451e-111	yes	3.66157	1.03097e-25	1.42619e-23	yes	3.63212	1.42832e-24	3.5133e-22	yes	XP_028224328.1(peroxidase P7-like [Glycine soja])	GO:0020037(molecular_function:heme binding); GO:0006979(biological_process:response to oxidative stress); GO:0042744(biological_process:hydrogen peroxide catabolic process); GO:0046872(molecular_function:metal ion binding); GO:0004601(molecular_function:peroxidase activity); GO:0055114(biological_process:oxidation-reduction process); GO:0005576(cellular_component:extracellular region)	K00430	POD	map00940(Phenylpropanoid biosynthesis)	ENOG41116QV(S:Function unknown)	ENOG41116QV(peroxidase)	PF00141.24(peroxidase:Peroxidase)	sp|P22195|PER1_ARAHY(Cationic peroxidase 1 OS=Arachis hypogaea OX=3818 GN=PNC1 PE=1 SV=2)
Glyma.19G091800.Wm82.a4.v1	(1 of 2) PTHR31517//PTHR31517:SF7 - FAMILY NOT NAMED // PEROXIDASE 55	-1.79678	7.09928e-14	9.99708e-13	yes	-1.60065	1.65497e-14	8.9841e-13	yes	-1.84972	9.97031e-15	9.6044e-13	yes	XP_003553930.1(peroxidase 55 [Glycine max])	GO:0020037(molecular_function:heme binding); GO:0006979(biological_process:response to oxidative stress); GO:0042744(biological_process:hydrogen peroxide catabolic process); GO:0046872(molecular_function:metal ion binding); GO:0004601(molecular_function:peroxidase activity); GO:0055114(biological_process:oxidation-reduction process); GO:0005576(cellular_component:extracellular region)	K00430	POD	map00940(Phenylpropanoid biosynthesis)	ENOG410YDU7(G:Carbohydrate transport and metabolism)	ENOG410YDU7(peroxidase)	PF00141.24(peroxidase:Peroxidase)	sp|Q96509|PER55_ARATH(Peroxidase 55 OS=Arabidopsis thaliana OX=3702 GN=PER55 PE=1 SV=1)
Glyma.12G195600.Wm82.a4.v1	(1 of 7) PTHR31235:SF39 - PEROXIDASE 3-RELATED	-5.16713	4.18168e-166	3.2942e-163	yes	-2.39071	1.47311e-48	7.20691e-46	yes	-1.59425	4.622e-18	6.50238e-16	yes	AAD11481.1(peroxidase precursor, partial [Glycine max])	GO:0020037(molecular_function:heme binding); GO:0016021(cellular_component:integral component of membrane); GO:0006979(biological_process:response to oxidative stress); GO:0042744(biological_process:hydrogen peroxide catabolic process); GO:0009506(cellular_component:plasmodesma); GO:0009505(cellular_component:plant-type cell wall); GO:0046872(molecular_function:metal ion binding); GO:0004601(mole…	K00430	POD	map00940(Phenylpropanoid biosynthesis)	ENOG410Y9ME(G:Carbohydrate transport and metabolism)	ENOG410Y9ME(peroxidase)	PF00141.24(peroxidase:Peroxidase)	sp|Q9SUT2|PER39_ARATH(Peroxidase 39 OS=Arabidopsis thaliana OX=3702 GN=PER39 PE=1 SV=1)
Glyma.03G038300.Wm82.a4.v1	(1 of 154) K00430 - peroxidase (E1.11.1.7)	5.36837	4.47557e-64	5.83876e-62	yes	3.74857	0.000558332	0.00492169	yes	1.5552	0.0024656	0.0235194	yes	XP_028224328.1(peroxidase P7-like [Glycine soja])	GO:0020037(molecular_function:heme binding); GO:0006979(biological_process:response to oxidative stress); GO:0042744(biological_process:hydrogen peroxide catabolic process); GO:0046872(molecular_function:metal ion binding); GO:0004601(molecular_function:peroxidase activity); GO:0055114(biological_process:oxidation-reduction process); GO:0005576(cellular_component:extracellular region)	K00430	POD	map00940(Phenylpropanoid biosynthesis)	ENOG41116QV(S:Function unknown)	ENOG41116QV(peroxidase)	PF00141.24(peroxidase:Peroxidase)	sp|P22195|PER1_ARAHY(Cationic peroxidase 1 OS=Arachis hypogaea OX=3818 GN=PNC1 PE=1 SV=2)
Glyma.20G169200.Wm82.a4.v1	(1 of 154) K00430 - peroxidase (E1.11.1.7)	2.70802	5.92907e-35	2.91221e-33	yes	2.04216	2.73551e-17	1.87911e-15	yes	1.78632	8.0466e-19	1.24882e-16	yes	XP_003556160.1(peroxidase 12 [Glycine max])	GO:0020037(molecular_function:heme binding); GO:0016021(cellular_component:integral component of membrane); GO:0006979(biological_process:response to oxidative stress); GO:0042744(biological_process:hydrogen peroxide catabolic process); GO:0009506(cellular_component:plasmodesma); GO:0009505(cellular_component:plant-type cell wall); GO:0046872(molecular_function:metal ion binding); GO:0004601(mole…	K00430	POD	map00940(Phenylpropanoid biosynthesis)	ENOG410ZMT4(G:Carbohydrate transport and metabolism)	ENOG410ZMT4(peroxidase)	PF00141.24(peroxidase:Peroxidase)	sp|Q96520|PER12_ARATH(Peroxidase 12 OS=Arabidopsis thaliana OX=3702 GN=PER12 PE=1 SV=1)
Glyma.09G284700.Wm82.a4.v1	(1 of 154) K00430 - peroxidase (E1.11.1.7)	-1.52492	3.12749e-10	3.13086e-09	yes	-3.94576	1.12034e-36	2.86271e-34	yes	-3.05504	6.89911e-26	1.87378e-23	yes	XP_003533700.1(peroxidase 5 [Glycine max])	GO:0020037(molecular_function:heme binding); GO:0006979(biological_process:response to oxidative stress); GO:0042744(biological_process:hydrogen peroxide catabolic process); GO:0009506(cellular_component:plasmodesma); GO:0009505(cellular_component:plant-type cell wall); GO:0046872(molecular_function:metal ion binding); GO:0004601(molecular_function:peroxidase activity); GO:0055114(biological_proc…	K00430	POD	map00940(Phenylpropanoid biosynthesis)	ENOG410YDTD(G:Carbohydrate transport and metabolism)	ENOG410YDTD(peroxidase)	PF00141.24(peroxidase:Peroxidase)	sp|A7QEU4|PER5_VITVI(Peroxidase 5 OS=Vitis vinifera OX=29760 GN=GSVIVT00037159001 PE=1 SV=2)
Glyma.03G038500.Wm82.a4.v1	(1 of 154) K00430 - peroxidase (E1.11.1.7)	5.41116	1.03437e-182	1.00885e-179	yes	3.22986	7.91058e-28	1.26939e-25	yes	2.49736	2.52799e-16	2.987e-14	yes	XP_003522116.2(cationic peroxidase 1 [Glycine max])	GO:0020037(molecular_function:heme binding); GO:0006979(biological_process:response to oxidative stress); GO:0042744(biological_process:hydrogen peroxide catabolic process); GO:0046872(molecular_function:metal ion binding); GO:0004601(molecular_function:peroxidase activity); GO:0055114(biological_process:oxidation-reduction process); GO:0005576(cellular_component:extracellular region)	K00430	POD	map00940(Phenylpropanoid biosynthesis)	ENOG41116QV(S:Function unknown)	ENOG41116QV(peroxidase)	PF00141.24(peroxidase:Peroxidase)	sp|P22195|PER1_ARAHY(Cationic peroxidase 1 OS=Arachis hypogaea OX=3818 GN=PNC1 PE=1 SV=2)
Glyma.04G220600.Wm82.a4.v1	(1 of 4) PTHR31388:SF24 - PEROXIDASE 52	5.23161	1.57349e-77	2.99797e-75	yes	3.2469	9.23644e-18	6.78642e-16	yes	2.55679	2.96137e-09	1.29118e-07	yes	XP_003523269.1(peroxidase P7 [Glycine max])	GO:0005794(cellular_component:Golgi apparatus); GO:0009809(biological_process:lignin biosynthetic process); GO:0010089(biological_process:xylem development); GO:0020037(molecular_function:heme binding); GO:0005829(cellular_component:cytosol); GO:0006979(biological_process:response to oxidative stress); GO:0048046(cellular_component:apoplast); GO:1901430(biological_process:positive regulation of s…	K00430	POD	map00940(Phenylpropanoid biosynthesis)	ENOG410YETZ(G:Carbohydrate transport and metabolism)	ENOG410YETZ(peroxidase)	PF00141.24(peroxidase:Peroxidase)	sp|Q9FLC0|PER52_ARATH(Peroxidase 52 OS=Arabidopsis thaliana OX=3702 GN=PER52 PE=2 SV=1)
Glyma.02G233800.Wm82.a4.v1	(1 of 154) K00430 - peroxidase (E1.11.1.7)	5.94808	2.2656e-09	2.05282e-08	yes	4.35972	3.45525e-05	0.000426112	yes	3.80156	0.000677809	0.0080258	yes	XP_014624819.1(cationic peroxidase 1 [Glycine max])	GO:0020037(molecular_function:heme binding); GO:0006979(biological_process:response to oxidative stress); GO:0042744(biological_process:hydrogen peroxide catabolic process); GO:0046872(molecular_function:metal ion binding); GO:0004601(molecular_function:peroxidase activity); GO:0055114(biological_process:oxidation-reduction process); GO:0005576(cellular_component:extracellular region)	K00430	POD	map00940(Phenylpropanoid biosynthesis)	ENOG410YAKJ(G:Carbohydrate transport and metabolism)	ENOG410YAKJ(peroxidase)	PF00141.24(peroxidase:Peroxidase)	sp|P22195|PER1_ARAHY(Cationic peroxidase 1 OS=Arachis hypogaea OX=3818 GN=PNC1 PE=1 SV=2)
Glyma.18G055600.Wm82.a4.v1	(1 of 154) K00430 - peroxidase (E1.11.1.7)	7.83291	4.99027e-82	1.04297e-79	yes	5.10891	6.91695e-19	5.51664e-17	yes	4.98093	3.92253e-21	7.41112e-19	yes	XP_003551179.1(cationic peroxidase 1 [Glycine max])	GO:0020037(molecular_function:heme binding); GO:0006979(biological_process:response to oxidative stress); GO:0042744(biological_process:hydrogen peroxide catabolic process); GO:0046872(molecular_function:metal ion binding); GO:0004601(molecular_function:peroxidase activity); GO:0055114(biological_process:oxidation-reduction process); GO:0005576(cellular_component:extracellular region)	K00430	POD	map00940(Phenylpropanoid biosynthesis)	ENOG410YAKJ(G:Carbohydrate transport and metabolism)	ENOG410YAKJ(peroxidase)	PF00141.24(peroxidase:Peroxidase)	sp|P22195|PER1_ARAHY(Cationic peroxidase 1 OS=Arachis hypogaea OX=3818 GN=PNC1 PE=1 SV=2)
Glyma.09G057100.Wm82.a4.v1	(1 of 5) PTHR31517//PTHR31517:SF10 - FAMILY NOT NAMED // PEROXIDASE 16-RELATED	-3.83064	6.37635e-34	2.98857e-32	yes	-2.0308	2.60779e-20	2.30433e-18	yes	-1.39173	6.74539e-08	2.29601e-06	yes	XP_003533723.1(peroxidase 16 [Glycine max])	GO:0020037(molecular_function:heme binding); GO:0006979(biological_process:response to oxidative stress); GO:0042744(biological_process:hydrogen peroxide catabolic process); GO:0046872(molecular_function:metal ion binding); GO:0004601(molecular_function:peroxidase activity); GO:0055114(biological_process:oxidation-reduction process); GO:0005576(cellular_component:extracellular region)	K00430	POD	map00940(Phenylpropanoid biosynthesis)	ENOG4111S7R(G:Carbohydrate transport and metabolism)	ENOG4111S7R(peroxidase)	PF00141.24(peroxidase:Peroxidase)	sp|Q96518|PER16_ARATH(Peroxidase 16 OS=Arabidopsis thaliana OX=3702 GN=PER16 PE=1 SV=2)
Glyma.U031413.Wm82.a4.v1	(1 of 7) PTHR31235:SF39 - PEROXIDASE 3-RELATED	-7.17137	2.62259e-07	1.8249e-06	yes	-3.08074	1.02649e-06	1.80297e-05	yes	-2.39033	6.75239e-29	2.25714e-26	yes	NP_001335869.1(peroxidase precursor [Glycine max])	GO:0020037(molecular_function:heme binding); GO:0006979(biological_process:response to oxidative stress); GO:0042744(biological_process:hydrogen peroxide catabolic process); GO:0009506(cellular_component:plasmodesma); GO:0009505(cellular_component:plant-type cell wall); GO:0046872(molecular_function:metal ion binding); GO:0004601(molecular_function:peroxidase activity); GO:0055114(biological_proc…	K00430	POD	map00940(Phenylpropanoid biosynthesis)	ENOG410Y9ME(G:Carbohydrate transport and metabolism)	ENOG410Y9ME(peroxidase)	PF00141.24(peroxidase:Peroxidase)	sp|O23044|PER3_ARATH(Peroxidase 3 OS=Arabidopsis thaliana OX=3702 GN=PER3 PE=2 SV=1)
Glyma.13G306900.Wm82.a4.v1	(1 of 7) PTHR31235:SF39 - PEROXIDASE 3-RELATED	-6.9678	2.82982e-256	7.72805e-253	yes	-3.49438	2.58891e-106	5.46628e-103	yes	-2.57593	6.14307e-33	2.42682e-30	yes	XP_006594891.1(peroxidase 3 [Glycine max])	GO:0020037(molecular_function:heme binding); GO:0016021(cellular_component:integral component of membrane); GO:0006979(biological_process:response to oxidative stress); GO:0042744(biological_process:hydrogen peroxide catabolic process); GO:0009506(cellular_component:plasmodesma); GO:0009505(cellular_component:plant-type cell wall); GO:0046872(molecular_function:metal ion binding); GO:0004601(mole…	K00430	POD	map00940(Phenylpropanoid biosynthesis)	ENOG410Y9ME(G:Carbohydrate transport and metabolism)	ENOG410Y9ME(peroxidase)	PF00141.24(peroxidase:Peroxidase)	sp|Q9SUT2|PER39_ARATH(Peroxidase 39 OS=Arabidopsis thaliana OX=3702 GN=PER39 PE=1 SV=1)
Glyma.02G008900.Wm82.a4.v1	(1 of 154) K00430 - peroxidase (E1.11.1.7)	6.00215	5.60105e-75	1.00632e-72	yes	3.68527	9.33968e-13	4.06377e-11	yes	2.936	6.81289e-09	2.80771e-07	yes	XP_006574525.1(peroxidase 5 isoform X1 [Glycine max])	GO:0020037(molecular_function:heme binding); GO:0006979(biological_process:response to oxidative stress); GO:0042744(biological_process:hydrogen peroxide catabolic process); GO:0009506(cellular_component:plasmodesma); GO:0009505(cellular_component:plant-type cell wall); GO:0046872(molecular_function:metal ion binding); GO:0004601(molecular_function:peroxidase activity); GO:0055114(biological_proc…	K00430	POD	map00940(Phenylpropanoid biosynthesis)	ENOG410YDTD(G:Carbohydrate transport and metabolism)	ENOG410YDTD(peroxidase)	PF00141.24(peroxidase:Peroxidase)	sp|A7QEU4|PER5_VITVI(Peroxidase 5 OS=Vitis vinifera OX=29760 GN=GSVIVT00037159001 PE=1 SV=2)
Glyma.13G106400.Wm82.a4.v1	(1 of 5) PTHR31388//PTHR31388:SF6 - FAMILY NOT NAMED // PEROXIDASE 59	-2.54504	7.39438e-17	1.32042e-15	yes	-1.81341	7.43093e-11	2.53277e-09	yes	-1.64248	4.32945e-06	9.83875e-05	yes	NP_001240914.1(uncharacterized protein LOC100787073 precursor [Glycine max])	GO:0020037(molecular_function:heme binding); GO:0006979(biological_process:response to oxidative stress); GO:0042744(biological_process:hydrogen peroxide catabolic process); GO:0046872(molecular_function:metal ion binding); GO:0004601(molecular_function:peroxidase activity); GO:0055114(biological_process:oxidation-reduction process); GO:0005576(cellular_component:extracellular region)	K00430	POD	map00940(Phenylpropanoid biosynthesis)	ENOG410YC4V(G:Carbohydrate transport and metabolism)	ENOG410YC4V(peroxidase)	PF00141.24(peroxidase:Peroxidase)	sp|Q42517|PERN_ARMRU(Peroxidase N OS=Armoracia rusticana OX=3704 GN=HRPN PE=2 SV=1)
Glyma.02G259300.Wm82.a4.v1	(1 of 4) PTHR31388:SF24 - PEROXIDASE 52	-3.52904	1.8378e-45	1.389e-43	yes	-1.72994	9.82571e-10	2.87092e-08	yes	-1.23161	5.29252e-07	1.49236e-05	yes	XP_003519407.1(peroxidase P7 [Glycine max])	GO:0020037(molecular_function:heme binding); GO:0006979(biological_process:response to oxidative stress); GO:0042744(biological_process:hydrogen peroxide catabolic process); GO:0046872(molecular_function:metal ion binding); GO:0004601(molecular_function:peroxidase activity); GO:0055114(biological_process:oxidation-reduction process); GO:0005576(cellular_component:extracellular region)	K00430	POD	map00940(Phenylpropanoid biosynthesis)	ENOG410YETZ(G:Carbohydrate transport and metabolism)	ENOG410YETZ(peroxidase)	PF00141.24(peroxidase:Peroxidase)	sp|A7NY33|PER4_VITVI(Peroxidase 4 OS=Vitis vinifera OX=29760 GN=GSVIVT00023967001 PE=1 SV=1)
Glyma.09G109800.Wm82.a4.v1	(1 of 4) PTHR31388//PTHR31388:SF8 - FAMILY NOT NAMED // PEROXIDASE 53-RELATED	-1.8631	1.44116e-12	1.81035e-11	yes	-1.92569	2.93459e-12	1.17963e-10	yes	-1.05732	0.000113444	0.00175993	yes	XP_003535116.1(peroxidase A2 [Glycine max])	GO:0020037(molecular_function:heme binding); GO:0006979(biological_process:response to oxidative stress); GO:0042744(biological_process:hydrogen peroxide catabolic process); GO:0046872(molecular_function:metal ion binding); GO:0004601(molecular_function:peroxidase activity); GO:0055114(biological_process:oxidation-reduction process); GO:0005576(cellular_component:extracellular region)	K00430	POD	map00940(Phenylpropanoid biosynthesis)	ENOG410YBAI(G:Carbohydrate transport and metabolism)	ENOG410YBAI(peroxidase)	PF00141.24(peroxidase:Peroxidase)	sp|Q42578|PER53_ARATH(Peroxidase 53 OS=Arabidopsis thaliana OX=3702 GN=PER53 PE=1 SV=1)
Glyma.02G233900.Wm82.a4.v1	(1 of 154) K00430 - peroxidase (E1.11.1.7)	-3.67702	2.53504e-27	8.40855e-26	yes	-2.55179	4.45064e-14	2.3068e-12	yes	-1.22441	2.80743e-06	6.65446e-05	yes	XP_003519281.1(peroxidase P7 [Glycine max])	GO:0020037(molecular_function:heme binding); GO:0006979(biological_process:response to oxidative stress); GO:0042744(biological_process:hydrogen peroxide catabolic process); GO:0046872(molecular_function:metal ion binding); GO:0004601(molecular_function:peroxidase activity); GO:0055114(biological_process:oxidation-reduction process); GO:0005576(cellular_component:extracellular region)	K00430	POD	map00940(Phenylpropanoid biosynthesis)	ENOG410ZJP7(S:Function unknown)	ENOG410ZJP7(peroxidase)	PF00141.24(peroxidase:Peroxidase)	sp|A7NY33|PER4_VITVI(Peroxidase 4 OS=Vitis vinifera OX=29760 GN=GSVIVT00023967001 PE=1 SV=1)
Glyma.11G162100.Wm82.a4.v1	(1 of 154) K00430 - peroxidase (E1.11.1.7)	8.02996	2.13279e-79	4.20037e-77	yes	5.15086	3.95635e-06	6.10685e-05	yes	4.70473	1.36263e-14	1.28836e-12	yes	XP_003538325.1(cationic peroxidase 1 [Glycine max])	GO:0020037(molecular_function:heme binding); GO:0006979(biological_process:response to oxidative stress); GO:0042744(biological_process:hydrogen peroxide catabolic process); GO:0046872(molecular_function:metal ion binding); GO:0004601(molecular_function:peroxidase activity); GO:0055114(biological_process:oxidation-reduction process); GO:0005576(cellular_component:extracellular region)	K00430	POD	map00940(Phenylpropanoid biosynthesis)	ENOG410YAKJ(G:Carbohydrate transport and metabolism)	ENOG410YAKJ(peroxidase)	PF00141.24(peroxidase:Peroxidase)	sp|P22195|PER1_ARAHY(Cationic peroxidase 1 OS=Arachis hypogaea OX=3818 GN=PNC1 PE=1 SV=2)
Glyma.18G055400.Wm82.a4.v1	(1 of 154) K00430 - peroxidase (E1.11.1.7)	-5.58104	1.62327e-18	3.27727e-17	yes	-4.99392	1.59429e-21	1.57145e-19	yes	-2.54563	3.03381e-10	1.51729e-08	yes	NP_001241243.1(uncharacterized protein LOC100816056 precursor [Glycine max])	GO:0020037(molecular_function:heme binding); GO:0006979(biological_process:response to oxidative stress); GO:0042744(biological_process:hydrogen peroxide catabolic process); GO:0046872(molecular_function:metal ion binding); GO:0004601(molecular_function:peroxidase activity); GO:0055114(biological_process:oxidation-reduction process); GO:0005576(cellular_component:extracellular region)	K00430	POD	map00940(Phenylpropanoid biosynthesis)	ENOG410ZJP7(S:Function unknown)	ENOG410ZJP7(peroxidase)	PF00141.24(peroxidase:Peroxidase)	sp|A7NY33|PER4_VITVI(Peroxidase 4 OS=Vitis vinifera OX=29760 GN=GSVIVT00023967001 PE=1 SV=1)
Glyma.03G038200.Wm82.a4.v1	(1 of 154) K00430 - peroxidase (E1.11.1.7)	5.09247	1.53596e-209	2.24711e-206	yes	3.73067	4.90989e-64	4.5807e-61	yes	3.32876	1.57202e-35	7.59034e-33	yes	XP_028224324.1(peroxidase P7-like isoform X1 [Glycine soja])	GO:0020037(molecular_function:heme binding); GO:0006979(biological_process:response to oxidative stress); GO:0042744(biological_process:hydrogen peroxide catabolic process); GO:0046872(molecular_function:metal ion binding); GO:0004601(molecular_function:peroxidase activity); GO:0055114(biological_process:oxidation-reduction process); GO:0005576(cellular_component:extracellular region)	K00430	POD	map00940(Phenylpropanoid biosynthesis)	ENOG41116QV(S:Function unknown)	ENOG41116QV(peroxidase)	PF00141.24(peroxidase:Peroxidase)	sp|P22195|PER1_ARAHY(Cationic peroxidase 1 OS=Arachis hypogaea OX=3818 GN=PNC1 PE=1 SV=2)

## Sheet: Table S3
Table S3: List of significantly expressed DEgenes encoding different transporter atleast in one of the three treatment comparisons. Genes with a corrected p-value ≤ 0.01 were regard as Significant gene
		CK_vs_AsV				CK-vs-ZnOA				CK-vs-ZnOB
Gene ID	description	log2fc	pvalue	padjust	significant	log2fc	pvalue	padjust	significant	log2fc	pvalue	padjust	significant	nr	GO	KO_id	KO_name	paths	COG	COG_description	pfam	swissprot
Glyma.08G194700.Wm82.a4.v1	(1 of 7) PTHR24223//PTHR24223:SF108 - FAMILY NOT NAMED // ABC TRANSPORTER C FAMILY MEMBER 8	-2.40799	4.56969e-33	2.0548e-31	yes	-4.11823	1.17195e-26	1.77415e-24	yes	-6.13303	0.00475658	0.0395303	yes	XP_003533014.2(ABC transporter C family member 8 isoform X1 [Glycine max])	GO:0042626(molecular_function:ATPase activity, coupled to transmembrane movement of substances); GO:0016020(cellular_component:membrane); GO:0016021(cellular_component:integral component of membrane); GO:0006810(biological_process:transport); GO:0000325(cellular_component:plant-type vacuole); GO:0005774(cellular_component:vacuolar membrane); GO:0016887(molecular_function:ATPase activity); GO:0055…				COG1132(V:Defense mechanisms)	COG1132((ABC) transporter)	PF00005.28(ABC_tran:ABC transporter); PF00664.24(ABC_membrane:ABC transporter transmembrane region); PF13555.7(AAA_29:P-loop containing region of AAA domain)	sp|Q8LGU1|AB8C_ARATH(ABC transporter C family member 8 OS=Arabidopsis thaliana OX=3702 GN=ABCC8 PE=2 SV=3)
Glyma.13G119000.Wm82.a4.v1	(1 of 11) PTHR24221:SF205 - ABC TRANSPORTER B FAMILY MEMBER 11-RELATED	1.86414	4.86904e-37	2.6453e-35	yes	1.78897	1.13846e-21	1.13329e-19	yes	2.08759	4.40577e-21	8.24449e-19	yes	XP_006594002.2(ABC transporter B family member 11 [Glycine max])	GO:0042626(molecular_function:ATPase activity, coupled to transmembrane movement of substances); GO:0005887(cellular_component:integral component of plasma membrane); GO:0016021(cellular_component:integral component of membrane); GO:0006810(biological_process:transport); GO:0016887(molecular_function:ATPase activity); GO:0005886(cellular_component:plasma membrane); GO:0055085(biological_process:t…	K05658	ABCB1, CD243	map02010(ABC transporters)	COG1132(V:Defense mechanisms)	COG1132((ABC) transporter)	PF00664.24(ABC_membrane:ABC transporter transmembrane region); PF00005.28(ABC_tran:ABC transporter); PF02463.20(SMC_N:RecF/RecN/SMC N terminal domain); PF13191.7(AAA_16:AAA ATPase domain); PF13555.7(AAA_29:P-loop containing region of AAA domain); PF13401.7(AAA_22:AAA domain); PF06414.13(Zeta_toxin:Zeta toxin); PF09818.10(ABC_ATPase:Predicted ATPase of the ABC class)	sp|Q9FWX7|AB11B_ARATH(ABC transporter B family member 11 OS=Arabidopsis thaliana OX=3702 GN=ABCB11 PE=2 SV=1)
Glyma.03G101000.Wm82.a4.v1	(1 of 2) PTHR24223//PTHR24223:SF165 - FAMILY NOT NAMED // ABC TRANSPORTER C FAMILY MEMBER 15-RELATED	1.50018	1.80146e-36	9.57136e-35	yes	1.48651	9.45604e-12	3.57876e-10	yes	2.46674	3.298e-10	1.64312e-08	yes	XP_003521031.1(putative ABC transporter C family member 15 [Glycine max])	GO:0042626(molecular_function:ATPase activity, coupled to transmembrane movement of substances); GO:0016020(cellular_component:membrane); GO:0016021(cellular_component:integral component of membrane); GO:0006810(biological_process:transport); GO:0000325(cellular_component:plant-type vacuole); GO:0005774(cellular_component:vacuolar membrane); GO:0016887(molecular_function:ATPase activity); GO:0055…				COG1132(F:Nucleotide transport and metabolism)	COG1132(Phosphoribosyl pyrophosphate synthase)	PF00664.24(ABC_membrane:ABC transporter transmembrane region); PF00005.28(ABC_tran:ABC transporter); PF13555.7(AAA_29:P-loop containing region of AAA domain)	sp|Q9M1C7|AB9C_ARATH(ABC transporter C family member 9 OS=Arabidopsis thaliana OX=3702 GN=ABCC9 PE=2 SV=2)
Glyma.10G205600.Wm82.a4.v1	(1 of 6) PTHR19241//PTHR19241:SF303 - ATP-BINDING CASSETTE TRANSPORTER // ABC TRANSPORTER G FAMILY MEMBER 21	1.25	8.31182e-25	2.44076e-23	yes	1.75898	8.40292e-16	5.14656e-14	yes	2.03499	1.30506e-06	3.36015e-05	yes	XP_006589394.1(ABC transporter G family member 21 [Glycine max])	GO:0042626(molecular_function:ATPase activity, coupled to transmembrane movement of substances); GO:0016021(cellular_component:integral component of membrane); GO:0016020(cellular_component:membrane); GO:0016887(molecular_function:ATPase activity); GO:0005886(cellular_component:plasma membrane); GO:0055085(biological_process:transmembrane transport); GO:0005524(molecular_function:ATP binding)	K05681	ABCG2, CD338	map02010(ABC transporters)	COG1131(V:Defense mechanisms)	COG1131((ABC) transporter)	PF01061.25(ABC2_membrane:ABC-2 type transporter); PF00005.28(ABC_tran:ABC transporter); PF19055.1(ABC2_membrane_7:ABC-2 type transporter)	sp|Q7XA72|AB21G_ARATH(ABC transporter G family member 21 OS=Arabidopsis thaliana OX=3702 GN=ABCG21 PE=2 SV=2)
Glyma.01G091100.Wm82.a4.v1	(1 of 6) PTHR19241//PTHR19241:SF303 - ATP-BINDING CASSETTE TRANSPORTER // ABC TRANSPORTER G FAMILY MEMBER 21	1.88163	6.41401e-44	4.62577e-42	yes	2.72909	5.06011e-09	1.31816e-07	yes	4.65436	0.000495318	0.00614591	yes	XP_006573283.1(ABC transporter G family member 21 [Glycine max])	GO:0042626(molecular_function:ATPase activity, coupled to transmembrane movement of substances); GO:0016021(cellular_component:integral component of membrane); GO:0016020(cellular_component:membrane); GO:0016887(molecular_function:ATPase activity); GO:0005886(cellular_component:plasma membrane); GO:0055085(biological_process:transmembrane transport); GO:0005524(molecular_function:ATP binding)	K05681	ABCG2, CD338	map02010(ABC transporters)	COG1131(V:Defense mechanisms)	COG1131((ABC) transporter)	PF01061.25(ABC2_membrane:ABC-2 type transporter); PF00005.28(ABC_tran:ABC transporter); PF19055.1(ABC2_membrane_7:ABC-2 type transporter)	sp|Q7XA72|AB21G_ARATH(ABC transporter G family member 21 OS=Arabidopsis thaliana OX=3702 GN=ABCG21 PE=2 SV=2)
Glyma.19G016600.Wm82.a4.v1	(1 of 5) PTHR24221//PTHR24221:SF141 - FAMILY NOT NAMED // ABC TRANSPORTER B FAMILY MEMBER 15-RELATED	-2.24392	2.89859e-58	3.22657e-56	yes	-2.54755	3.51643e-06	5.48478e-05	yes	-3.98362	0.00257658	0.0243347	yes	XP_028216997.1(ABC transporter B family member 15-like isoform X1 [Glycine soja])	GO:0042626(molecular_function:ATPase activity, coupled to transmembrane movement of substances); GO:0016021(cellular_component:integral component of membrane); GO:0006810(biological_process:transport); GO:0016887(molecular_function:ATPase activity); GO:0055085(biological_process:transmembrane transport); GO:0005524(molecular_function:ATP binding)	K05658	ABCB1, CD243	map02010(ABC transporters)	COG1132(V:Defense mechanisms)	COG1132((ABC) transporter)	PF00664.24(ABC_membrane:ABC transporter transmembrane region); PF00005.28(ABC_tran:ABC transporter); PF02463.20(SMC_N:RecF/RecN/SMC N terminal domain); PF13555.7(AAA_29:P-loop containing region of AAA domain); PF06414.13(Zeta_toxin:Zeta toxin); PF13191.7(AAA_16:AAA ATPase domain)	sp|Q9LHD1|AB15B_ARATH(ABC transporter B family member 15 OS=Arabidopsis thaliana OX=3702 GN=ABCB15 PE=3 SV=1)
Glyma.03G175300.Wm82.a4.v1	(1 of 2) PTHR19241//PTHR19241:SF258 - ATP-BINDING CASSETTE TRANSPORTER // ABC TRANSPORTER G FAMILY MEMBER 17-RELATED	1.81121	6.43653e-59	7.34446e-57	yes	2.82317	3.46957e-23	3.91524e-21	yes	3.73181	2.64675e-07	7.96878e-06	yes	XP_003520635.1(ABC transporter G family member 20 [Glycine max])	GO:0042626(molecular_function:ATPase activity, coupled to transmembrane movement of substances); GO:0016021(cellular_component:integral component of membrane); GO:0016020(cellular_component:membrane); GO:0016887(molecular_function:ATPase activity); GO:0005886(cellular_component:plasma membrane); GO:0055085(biological_process:transmembrane transport); GO:0005524(molecular_function:ATP binding)				COG1131(P:Inorganic ion transport and metabolism)	COG1131(P-type atpase)	PF01061.25(ABC2_membrane:ABC-2 type transporter); PF00005.28(ABC_tran:ABC transporter); PF19055.1(ABC2_membrane_7:ABC-2 type transporter); PF13555.7(AAA_29:P-loop containing region of AAA domain); PF13191.7(AAA_16:AAA ATPase domain)	sp|Q9LFG8|AB20G_ARATH(ABC transporter G family member 20 OS=Arabidopsis thaliana OX=3702 GN=ABCG20 PE=2 SV=1)
Glyma.10G086800.Wm82.a4.v1	(1 of 4) PTHR19241//PTHR19241:SF286 - ATP-BINDING CASSETTE TRANSPORTER // SUBFAMILY NOT NAMED	1.74928	3.40168e-181	3.24061e-178	yes	2.43723	9.09193e-17	5.96957e-15	yes	5.83598	4.73286e-06	0.000106319	yes	XP_003535833.2(ABC transporter G family member 22 isoform X1 [Glycine max])	GO:0042626(molecular_function:ATPase activity, coupled to transmembrane movement of substances); GO:0016021(cellular_component:integral component of membrane); GO:0016020(cellular_component:membrane); GO:0016887(molecular_function:ATPase activity); GO:0005886(cellular_component:plasma membrane); GO:0055085(biological_process:transmembrane transport); GO:0005524(molecular_function:ATP binding)	K05681	ABCG2, CD338	map02010(ABC transporters)	COG1131(V:Defense mechanisms)	COG1131((ABC) transporter)	PF01061.25(ABC2_membrane:ABC-2 type transporter); PF00005.28(ABC_tran:ABC transporter); PF19055.1(ABC2_membrane_7:ABC-2 type transporter); PF03193.17(RsgA_GTPase:RsgA GTPase)	sp|Q93YS4|AB22G_ARATH(ABC transporter G family member 22 OS=Arabidopsis thaliana OX=3702 GN=ABCG22 PE=1 SV=1)
Glyma.17G041200.Wm82.a4.v1	(1 of 11) PTHR24221:SF205 - ABC TRANSPORTER B FAMILY MEMBER 11-RELATED	4.69712	2.49602e-147	1.5492e-144	yes	5.25032	2.04748e-123	7.46716e-120	yes	5.24061	1.48681e-73	3.06048e-70	yes	RZB55138.1(ABC transporter B family member 11, partial [Glycine soja])	GO:0042626(molecular_function:ATPase activity, coupled to transmembrane movement of substances); GO:0005887(cellular_component:integral component of plasma membrane); GO:0016021(cellular_component:integral component of membrane); GO:0006810(biological_process:transport); GO:0016887(molecular_function:ATPase activity); GO:0005886(cellular_component:plasma membrane); GO:0055085(biological_process:t…	K05658	ABCB1, CD243	map02010(ABC transporters)	COG1132(V:Defense mechanisms)	COG1132((ABC) transporter)	PF00664.24(ABC_membrane:ABC transporter transmembrane region); PF00005.28(ABC_tran:ABC transporter); PF02463.20(SMC_N:RecF/RecN/SMC N terminal domain); PF13191.7(AAA_16:AAA ATPase domain); PF13555.7(AAA_29:P-loop containing region of AAA domain); PF06414.13(Zeta_toxin:Zeta toxin); PF09818.10(ABC_ATPase:Predicted ATPase of the ABC class)	sp|Q9FWX7|AB11B_ARATH(ABC transporter B family member 11 OS=Arabidopsis thaliana OX=3702 GN=ABCB11 PE=2 SV=1)
Glyma.02G188300.Wm82.a4.v1	(1 of 4) PTHR19241//PTHR19241:SF286 - ATP-BINDING CASSETTE TRANSPORTER // SUBFAMILY NOT NAMED	-5.27342	9.32748e-124	4.02201e-121	yes	-5.97218	1.12723e-128	4.5221e-125	yes	-6.25678	6.57195e-13	4.97155e-11	yes	XP_006575266.1(ABC transporter G family member 22 isoform X1 [Glycine max])	GO:0042626(molecular_function:ATPase activity, coupled to transmembrane movement of substances); GO:0016021(cellular_component:integral component of membrane); GO:0016020(cellular_component:membrane); GO:0016887(molecular_function:ATPase activity); GO:0005886(cellular_component:plasma membrane); GO:0055085(biological_process:transmembrane transport); GO:0005524(molecular_function:ATP binding)	K05681	ABCG2, CD338	map02010(ABC transporters)	COG1131(V:Defense mechanisms)	COG1131((ABC) transporter)	PF01061.25(ABC2_membrane:ABC-2 type transporter); PF00005.28(ABC_tran:ABC transporter); PF19055.1(ABC2_membrane_7:ABC-2 type transporter); PF12698.8(ABC2_membrane_3:ABC-2 family transporter protein); PF03193.17(RsgA_GTPase:RsgA GTPase)	sp|Q93YS4|AB22G_ARATH(ABC transporter G family member 22 OS=Arabidopsis thaliana OX=3702 GN=ABCG22 PE=1 SV=1)
Glyma.20G184900.Wm82.a4.v1	(1 of 6) PTHR19241//PTHR19241:SF303 - ATP-BINDING CASSETTE TRANSPORTER // ABC TRANSPORTER G FAMILY MEMBER 21	1.31708	3.3846e-14	4.90659e-13	yes	1.93183	4.92387e-17	3.31985e-15	yes	1.72408	5.81766e-07	1.6252e-05	yes	XP_003556255.1(ABC transporter G family member 21 isoform X1 [Glycine max])	GO:0042626(molecular_function:ATPase activity, coupled to transmembrane movement of substances); GO:0016021(cellular_component:integral component of membrane); GO:0016020(cellular_component:membrane); GO:0016887(molecular_function:ATPase activity); GO:0005886(cellular_component:plasma membrane); GO:0055085(biological_process:transmembrane transport); GO:0005524(molecular_function:ATP binding)	K05681	ABCG2, CD338	map02010(ABC transporters)	COG1131(V:Defense mechanisms)	COG1131((ABC) transporter)	PF01061.25(ABC2_membrane:ABC-2 type transporter); PF00005.28(ABC_tran:ABC transporter); PF19055.1(ABC2_membrane_7:ABC-2 type transporter)	sp|Q7XA72|AB21G_ARATH(ABC transporter G family member 21 OS=Arabidopsis thaliana OX=3702 GN=ABCG21 PE=2 SV=2)
Glyma.15G090200.Wm82.a4.v1	(1 of 2) PTHR24221//PTHR24221:SF204 - FAMILY NOT NAMED // ABC TRANSPORTER B FAMILY MEMBER 7-RELATED	3.71202	0.000571323	0.0022398	yes	3.58223	3.34726e-06	5.24572e-05	yes	4.58073	1.49816e-06	3.80969e-05	yes	XP_028202103.1(ABC transporter B family member 9-like isoform X2 [Glycine soja])	GO:0042626(molecular_function:ATPase activity, coupled to transmembrane movement of substances); GO:0016021(cellular_component:integral component of membrane); GO:0006810(biological_process:transport); GO:0016887(molecular_function:ATPase activity); GO:0055085(biological_process:transmembrane transport); GO:0005524(molecular_function:ATP binding)	K05658	ABCB1, CD243	map02010(ABC transporters)	COG1132(V:Defense mechanisms)	COG1132((ABC) transporter)	PF00664.24(ABC_membrane:ABC transporter transmembrane region); PF00005.28(ABC_tran:ABC transporter); PF02463.20(SMC_N:RecF/RecN/SMC N terminal domain); PF13191.7(AAA_16:AAA ATPase domain); PF13401.7(AAA_22:AAA domain); PF09818.10(ABC_ATPase:Predicted ATPase of the ABC class)	sp|Q9M0M2|AB9B_ARATH(ABC transporter B family member 9 OS=Arabidopsis thaliana OX=3702 GN=ABCB9 PE=3 SV=2)
Glyma.13G355000.Wm82.a4.v1	(1 of 4) PTHR19241//PTHR19241:SF246 - ATP-BINDING CASSETTE TRANSPORTER // ABC TRANSPORTER G FAMILY MEMBER 29	-1.03141	1.16508e-19	2.53999e-18	yes	-1.21922	6.49099e-09	1.66071e-07	yes	-1.80165	1.73736e-05	0.000334062	yes	XP_006595126.1(ABC transporter G family member 36 [Glycine max])	GO:0042626(molecular_function:ATPase activity, coupled to transmembrane movement of substances); GO:0016021(cellular_component:integral component of membrane); GO:0016020(cellular_component:membrane); GO:0016887(molecular_function:ATPase activity); GO:0005886(cellular_component:plasma membrane); GO:0055085(biological_process:transmembrane transport); GO:0005524(molecular_function:ATP binding)				COG0842(V:Defense mechanisms)	COG0842((ABC) transporter)	PF01061.25(ABC2_membrane:ABC-2 type transporter); PF00005.28(ABC_tran:ABC transporter); PF08370.12(PDR_assoc:Plant PDR ABC transporter associated); PF19055.1(ABC2_membrane_7:ABC-2 type transporter); PF14510.7(ABC_trans_N:ABC-transporter N-terminal)	sp|Q9XIE2|AB36G_ARATH(ABC transporter G family member 36 OS=Arabidopsis thaliana OX=3702 GN=ABCG36 PE=1 SV=1)
Glyma.19G202200.Wm82.a4.v1	(1 of 4) PTHR19241//PTHR19241:SF286 - ATP-BINDING CASSETTE TRANSPORTER // SUBFAMILY NOT NAMED	-3.73054	0.0033205	0.0108357	yes	-4.21329	0.000590368	0.00515987	yes	-3.46393	0.00180547	0.018279	yes	XP_006604670.1(ABC transporter G family member 22 isoform X1 [Glycine max])	GO:0042626(molecular_function:ATPase activity, coupled to transmembrane movement of substances); GO:0009414(biological_process:response to water deprivation); GO:0010148(biological_process:transpiration); GO:0016021(cellular_component:integral component of membrane); GO:0016020(cellular_component:membrane); GO:0016887(molecular_function:ATPase activity); GO:0005886(cellular_component:plasma membr…	K05681	ABCG2, CD338	map02010(ABC transporters)	COG1131(V:Defense mechanisms)	COG1131((ABC) transporter)	PF01061.25(ABC2_membrane:ABC-2 type transporter); PF00005.28(ABC_tran:ABC transporter); PF19055.1(ABC2_membrane_7:ABC-2 type transporter); PF12698.8(ABC2_membrane_3:ABC-2 family transporter protein); PF03193.17(RsgA_GTPase:RsgA GTPase)	sp|Q93YS4|AB22G_ARATH(ABC transporter G family member 22 OS=Arabidopsis thaliana OX=3702 GN=ABCG22 PE=1 SV=1)
Glyma.07G011600.Wm82.a4.v1	(1 of 7) PTHR24223//PTHR24223:SF108 - FAMILY NOT NAMED // ABC TRANSPORTER C FAMILY MEMBER 8	1.01668	0.00160497	0.00567315	yes	1.21982	0.000160596	0.00165407	yes	1.07647	0.0031871	0.0288603	yes	XP_006583025.1(ABC transporter C family member 8 isoform X1 [Glycine max])	GO:0042626(molecular_function:ATPase activity, coupled to transmembrane movement of substances); GO:0016020(cellular_component:membrane); GO:0016021(cellular_component:integral component of membrane); GO:0006810(biological_process:transport); GO:0000325(cellular_component:plant-type vacuole); GO:0005774(cellular_component:vacuolar membrane); GO:0016887(molecular_function:ATPase activity); GO:0055…				COG1132(V:Defense mechanisms)	COG1132((ABC) transporter)	PF00005.28(ABC_tran:ABC transporter); PF00664.24(ABC_membrane:ABC transporter transmembrane region); PF13555.7(AAA_29:P-loop containing region of AAA domain); PF01926.24(MMR_HSR1:50S ribosome-binding GTPase)	sp|Q8LGU1|AB8C_ARATH(ABC transporter C family member 8 OS=Arabidopsis thaliana OX=3702 GN=ABCC8 PE=2 SV=3)
Glyma.20G242000.Wm82.a4.v1	(1 of 1) PTHR19241//PTHR19241:SF180 - ATP-BINDING CASSETTE TRANSPORTER // ABC TRANSPORTER G FAMILY MEMBER 1-RELATED	1.40161	2.0993e-35	1.05516e-33	yes	2.02571	3.33615e-08	7.66684e-07	yes	3.31276	0.000377287	0.00486986	yes	XP_003556547.1(ABC transporter G family member 6 [Glycine max])	GO:0042626(molecular_function:ATPase activity, coupled to transmembrane movement of substances); GO:0016021(cellular_component:integral component of membrane); GO:0016020(cellular_component:membrane); GO:0016887(molecular_function:ATPase activity); GO:0005886(cellular_component:plasma membrane); GO:0055085(biological_process:transmembrane transport); GO:0005524(molecular_function:ATP binding)				COG1131(V:Defense mechanisms)	COG1131((ABC) transporter)	PF01061.25(ABC2_membrane:ABC-2 type transporter); PF00005.28(ABC_tran:ABC transporter); PF19055.1(ABC2_membrane_7:ABC-2 type transporter); PF13555.7(AAA_29:P-loop containing region of AAA domain); PF13191.7(AAA_16:AAA ATPase domain); PF03308.17(MeaB:Methylmalonyl Co-A mutase-associated GTPase MeaB)	sp|O80946|AB1G_ARATH(ABC transporter G family member 1 OS=Arabidopsis thaliana OX=3702 GN=ABCG1 PE=2 SV=1)
Glyma.19G176000.Wm82.a4.v1	(1 of 2) PTHR19241//PTHR19241:SF258 - ATP-BINDING CASSETTE TRANSPORTER // ABC TRANSPORTER G FAMILY MEMBER 17-RELATED	1.56696	1.68004e-26	5.3226e-25	yes	2.37858	8.14379e-09	2.04063e-07	yes	3.21781	0.000161547	0.00238418	yes	XP_003553533.1(ABC transporter G family member 20 [Glycine max])	GO:0042626(molecular_function:ATPase activity, coupled to transmembrane movement of substances); GO:0016021(cellular_component:integral component of membrane); GO:0016020(cellular_component:membrane); GO:0016887(molecular_function:ATPase activity); GO:0005886(cellular_component:plasma membrane); GO:0055085(biological_process:transmembrane transport); GO:0005524(molecular_function:ATP binding)				COG1131(V:Defense mechanisms)	COG1131((ABC) transporter)	PF01061.25(ABC2_membrane:ABC-2 type transporter); PF00005.28(ABC_tran:ABC transporter); PF19055.1(ABC2_membrane_7:ABC-2 type transporter); PF13191.7(AAA_16:AAA ATPase domain); PF13555.7(AAA_29:P-loop containing region of AAA domain)	sp|Q9LFG8|AB20G_ARATH(ABC transporter G family member 20 OS=Arabidopsis thaliana OX=3702 GN=ABCG20 PE=2 SV=1)
Glyma.17G098300.Wm82.a4.v1	(1 of 5) PTHR19229//PTHR19229:SF127 - ATP-BINDING CASSETTE TRANSPORTER SUBFAMILY A ABCA // SUBFAMILY NOT NAMED	2.14479	0.000436955	0.00175553	yes	2.18423	0.00255533	0.0179608	yes	2.48099	0.00340588	0.0304605	yes	XP_003550775.1(ABC transporter A family member 7 isoform X1 [Glycine max])	GO:0005319(molecular_function:lipid transporter activity); GO:0042626(molecular_function:ATPase activity, coupled to transmembrane movement of substances); GO:0043231(cellular_component:intracellular membrane-bounded organelle); GO:0006869(biological_process:lipid transport); GO:0005215(molecular_function:transporter activity); GO:0016021(cellular_component:integral component of membrane); GO:000…				COG1131(V:Defense mechanisms); ENOG410XR3G(S:Function unknown)	COG1131((ABC) transporter); ENOG410XR3G(ATPase activity, coupled to transmembrane movement of substances)	PF00005.28(ABC_tran:ABC transporter); PF12698.8(ABC2_membrane_3:ABC-2 family transporter protein); PF13304.7(AAA_21:AAA domain, putative AbiEii toxin, Type IV TA system)	sp|Q9STT5|AB7A_ARATH(ABC transporter A family member 7 OS=Arabidopsis thaliana OX=3702 GN=ABCA7 PE=3 SV=2)
Glyma.06G191400.Wm82.a4.v1	(1 of 5) PTHR19229//PTHR19229:SF127 - ATP-BINDING CASSETTE TRANSPORTER SUBFAMILY A ABCA // SUBFAMILY NOT NAMED	2.26929	2.03612e-37	1.11957e-35	yes	2.59337	1.53331e-17	1.0887e-15	yes	3.42418	1.85686e-11	1.14365e-09	yes	KHN30818.1(ABC transporter A family member 7 [Glycine soja])	GO:0005319(molecular_function:lipid transporter activity); GO:0042626(molecular_function:ATPase activity, coupled to transmembrane movement of substances); GO:0043231(cellular_component:intracellular membrane-bounded organelle); GO:0006869(biological_process:lipid transport); GO:0005215(molecular_function:transporter activity); GO:0016021(cellular_component:integral component of membrane); GO:000…				COG1131(S:Function unknown); ENOG410XR3G(S:Function unknown)	COG1131((ABC) transporter); ENOG410XR3G(ATPase activity, coupled to transmembrane movement of substances)	PF00005.28(ABC_tran:ABC transporter); PF12698.8(ABC2_membrane_3:ABC-2 family transporter protein); PF13304.7(AAA_21:AAA domain, putative AbiEii toxin, Type IV TA system)	sp|Q9STT5|AB7A_ARATH(ABC transporter A family member 7 OS=Arabidopsis thaliana OX=3702 GN=ABCA7 PE=3 SV=2)
Glyma.17G120100.Wm82.a4.v1	(1 of 2) PTHR19241:SF280 - ABC TRANSPORTER G FAMILY MEMBER 32	2.04341	8.19819e-24	2.25997e-22	yes	2.27155	2.02886e-06	3.33022e-05	yes	3.58661	9.88157e-06	0.000204264	yes	XP_003549791.1(ABC transporter G family member 32 [Glycine max])	GO:0042626(molecular_function:ATPase activity, coupled to transmembrane movement of substances); GO:0016021(cellular_component:integral component of membrane); GO:0016020(cellular_component:membrane); GO:0016887(molecular_function:ATPase activity); GO:0005886(cellular_component:plasma membrane); GO:0055085(biological_process:transmembrane transport); GO:0005524(molecular_function:ATP binding)				COG0842(K:Transcription)	COG0842(transcriptional co-repressor)	PF01061.25(ABC2_membrane:ABC-2 type transporter); PF00005.28(ABC_tran:ABC transporter); PF08370.12(PDR_assoc:Plant PDR ABC transporter associated); PF19055.1(ABC2_membrane_7:ABC-2 type transporter); PF14510.7(ABC_trans_N:ABC-transporter N-terminal)	sp|O81016|AB32G_ARATH(ABC transporter G family member 32 OS=Arabidopsis thaliana OX=3702 GN=ABCG32 PE=1 SV=1)
Glyma.02G005800.Wm82.a4.v1	(1 of 4) PTHR24064:SF297 - INORGANIC PHOSPHATE TRANSPORTER 1-1-RELATED	5.291	1.1561e-199	1.47996e-196	yes	-5.47915	7.51945e-177	6.03316e-173	yes	-4.24	5.32214e-106	3.46915e-102	yes	NP_001241164.1(inorganic phosphate transporter 1-14 [Glycine max])	GO:0006817(biological_process:phosphate ion transport); GO:0016021(cellular_component:integral component of membrane); GO:0005315(molecular_function:inorganic phosphate transmembrane transporter activity); GO:0055085(biological_process:transmembrane transport)	K08176	PHO84		ENOG410ZVN7(G:Carbohydrate transport and metabolism)	ENOG410ZVN7(phosphate transporter)	PF00083.25(Sugar_tr:Sugar (and other) transporter); PF07690.17(MFS_1:Major Facilitator Superfamily); PF06779.15(MFS_4:Uncharacterised MFS-type transporter YbfB); PF03137.21(OATP:Organic Anion Transporter Polypeptide (OATP) family)	sp|Q96303|PHT14_ARATH(Inorganic phosphate transporter 1-4 OS=Arabidopsis thaliana OX=3702 GN=PHT1-4 PE=1 SV=1)
Glyma.07G222700.Wm82.a4.v1	(1 of 2) PTHR24064//PTHR24064:SF210 - FAMILY NOT NAMED // INORGANIC PHOSPHATE TRANSPORTER 1-8-RELATED	3.13695	5.81337e-16	9.64125e-15	yes	-2.44485	3.65946e-13	1.69523e-11	yes	-2.26144	1.40762e-10	7.49007e-09	yes	ACP19347.1(phosphate transporter 3 [Glycine max])	GO:0022857(molecular_function:transmembrane transporter activity); GO:0016021(cellular_component:integral component of membrane); GO:0055085(biological_process:transmembrane transport)	K08176	PHO84		ENOG410ZVN7(S:Function unknown)	ENOG410ZVN7(Protein PHLOEM protein 2-LIKE)	PF00083.25(Sugar_tr:Sugar (and other) transporter); PF07690.17(MFS_1:Major Facilitator Superfamily); PF06779.15(MFS_4:Uncharacterised MFS-type transporter YbfB)	sp|Q9S735|PHT19_ARATH(Probable inorganic phosphate transporter 1-9 OS=Arabidopsis thaliana OX=3702 GN=PHT1-9 PE=2 SV=1)
Glyma.10G006700.Wm82.a4.v1	(1 of 4) PTHR24064:SF297 - INORGANIC PHOSPHATE TRANSPORTER 1-1-RELATED	5.54272	3.94699e-237	7.69927e-234	yes	-3.6968	3.54719e-120	1.09464e-116	yes	-2.73024	3.71976e-52	4.27882e-49	yes	NP_001341396.1(inorganic phosphate transporter 1-3 [Glycine max])	GO:0006817(biological_process:phosphate ion transport); GO:0016021(cellular_component:integral component of membrane); GO:0005315(molecular_function:inorganic phosphate transmembrane transporter activity); GO:0055085(biological_process:transmembrane transport)	K08176	PHO84		ENOG410ZVN7(G:Carbohydrate transport and metabolism)	ENOG410ZVN7(phosphate transporter)	PF00083.25(Sugar_tr:Sugar (and other) transporter); PF07690.17(MFS_1:Major Facilitator Superfamily); PF06779.15(MFS_4:Uncharacterised MFS-type transporter YbfB)	sp|Q96303|PHT14_ARATH(Inorganic phosphate transporter 1-4 OS=Arabidopsis thaliana OX=3702 GN=PHT1-4 PE=1 SV=1)
Glyma.20G032500.Wm82.a4.v1	(1 of 7) PTHR10783//PTHR10783:SF43 - XENOTROPIC AND POLYTROPIC RETROVIRUS RECEPTOR 1-RELATED // PHOSPHATE TRANSPORTER PHO1 HOMOLOG 2-RELATED	4.45395	1.88921e-172	1.61228e-169	yes	2.82114	2.66525e-41	9.21738e-39	yes	2.01663	4.85357e-13	3.77382e-11	yes	XP_003556778.1(phosphate transporter PHO1 homolog 3 [Glycine max])	GO:0005737(cellular_component:cytoplasm); GO:0005794(cellular_component:Golgi apparatus); GO:0000822(molecular_function:inositol hexakisphosphate binding); GO:0016021(cellular_component:integral component of membrane); GO:0005802(cellular_component:trans-Golgi network); GO:0006817(biological_process:phosphate ion transport); GO:0015114(molecular_function:phosphate ion transmembrane transporter ac…				COG5409(T:Signal transduction mechanisms)	COG5409(Xenotropic and polytropic retrovirus receptor 1)	PF03124.15(EXS:EXS family); PF03105.20(SPX:SPX domain)	sp|Q6R8G7|PHO13_ARATH(Phosphate transporter PHO1 homolog 3 OS=Arabidopsis thaliana OX=3702 GN=PHO1;H3 PE=2 SV=2)
Glyma.10G186500.Wm82.a4.v1	(1 of 4) PTHR24064:SF297 - INORGANIC PHOSPHATE TRANSPORTER 1-1-RELATED	-1.22652	2.6382e-17	4.89674e-16	yes	-1.57302	2.22567e-21	2.17243e-19	yes	-1.3954	6.26047e-12	4.15699e-10	yes	NP_001240032.1(inorganic phosphate transporter 1-1 [Glycine max])	GO:0006817(biological_process:phosphate ion transport); GO:0016021(cellular_component:integral component of membrane); GO:0005315(molecular_function:inorganic phosphate transmembrane transporter activity); GO:0055085(biological_process:transmembrane transport)	K08176	PHO84		ENOG410ZVN7(G:Carbohydrate transport and metabolism)	ENOG410ZVN7(phosphate transporter)	PF00083.25(Sugar_tr:Sugar (and other) transporter); PF07690.17(MFS_1:Major Facilitator Superfamily); PF06779.15(MFS_4:Uncharacterised MFS-type transporter YbfB)	sp|Q96303|PHT14_ARATH(Inorganic phosphate transporter 1-4 OS=Arabidopsis thaliana OX=3702 GN=PHT1-4 PE=1 SV=1)
Glyma.13G004400.Wm82.a4.v1	(1 of 2) PTHR11040:SF35 - ZINC TRANSPORTER 3-RELATED	-5.37263	6.49455e-266	2.21702e-262	yes	-4.57895	2.89399e-174	1.93497e-170	yes	-4.96428	2.3199e-94	9.07312e-91	yes	XP_003542170.1(zinc transporter 8 isoform X1 [Glycine max])	GO:0016021(cellular_component:integral component of membrane); GO:0016020(cellular_component:membrane); GO:0030001(biological_process:metal ion transport); GO:0071577(biological_process:zinc II ion transmembrane transport); GO:0005886(cellular_component:plasma membrane); GO:0005385(molecular_function:zinc ion transmembrane transporter activity); GO:0046873(molecular_function:metal ion transmembra…	K14709	SLC39A1_2_3, ZIP1_2_3		ENOG4111GP2(P:Inorganic ion transport and metabolism)	ENOG4111GP2(zinc transporter)	PF02535.23(Zip:ZIP Zinc transporter)	sp|Q9SLG3|ZIP3_ARATH(Zinc transporter 3 OS=Arabidopsis thaliana OX=3702 GN=ZIP3 PE=2 SV=1)
Glyma.12G056900.Wm82.a4.v1	(1 of 4) PTHR11040//PTHR11040:SF46 - ZINC/IRON TRANSPORTER // PROTEIN ZNTB	-5.89066	0.00445199	0.0140297	yes	-2.4438	0.0780938	0.251638	no	-1.68864	0.210405	0.519209	no	XP_014620289.1(zinc transporter ZTP29 [Glycine max])	GO:0016021(cellular_component:integral component of membrane); GO:0016020(cellular_component:membrane); GO:0030001(biological_process:metal ion transport); GO:0071577(biological_process:zinc II ion transmembrane transport); GO:0005385(molecular_function:zinc ion transmembrane transporter activity); GO:0046873(molecular_function:metal ion transmembrane transporter activity); GO:0055085(biological_…	K07238	TC.ZIP, zupT, ZRT3, ZIP2		COG0428(P:Inorganic ion transport and metabolism)	COG0428(zinc transporter)	PF02535.23(Zip:ZIP Zinc transporter)	sp|Q940Q3|ZTP29_ARATH(Zinc transporter ZTP29 OS=Arabidopsis thaliana OX=3702 GN=ZTP29 PE=2 SV=1)
Glyma.06G052000.Wm82.a4.v1	(1 of 2) PTHR11040//PTHR11040:SF52 - ZINC/IRON TRANSPORTER // SUBFAMILY NOT NAMED	-3.24666	5.21843e-81	1.06352e-78	yes	-2.64539	9.9869e-47	4.40269e-44	yes	-2.515	1.35798e-27	4.11709e-25	yes	XP_003526000.2(zinc transporter 4, chloroplastic isoform X1 [Glycine max])	GO:0016021(cellular_component:integral component of membrane); GO:0016020(cellular_component:membrane); GO:0030001(biological_process:metal ion transport); GO:0071577(biological_process:zinc II ion transmembrane transport); GO:0005886(cellular_component:plasma membrane); GO:0005385(molecular_function:zinc ion transmembrane transporter activity); GO:0046873(molecular_function:metal ion transmembra…	K14709	SLC39A1_2_3, ZIP1_2_3		ENOG4111GP2(K:Transcription)	ENOG4111GP2(Transcription factor)	PF02535.23(Zip:ZIP Zinc transporter)	sp|Q8LE59|IRT3_ARATH(Fe(2+) transport protein 3, chloroplastic OS=Arabidopsis thaliana OX=3702 GN=IRT3 PE=2 SV=3)
Glyma.18G060300.Wm82.a4.v1	(1 of 3) PTHR11040//PTHR11040:SF26 - ZINC/IRON TRANSPORTER // ZINC TRANSPORTER 6, CHLOROPLASTIC	-0.941442	0.00672681	0.0201298	no	-1.0219	0.00622476	0.0374279	yes	-0.594369	0.141743	0.415777	no	XP_003551243.1(zinc transporter 6, chloroplastic [Glycine max])	GO:0016021(cellular_component:integral component of membrane); GO:0016020(cellular_component:membrane); GO:0030001(biological_process:metal ion transport); GO:0071577(biological_process:zinc II ion transmembrane transport); GO:0005886(cellular_component:plasma membrane); GO:0005385(molecular_function:zinc ion transmembrane transporter activity); GO:0046873(molecular_function:metal ion transmembra…	K14709	SLC39A1_2_3, ZIP1_2_3		ENOG4111GP2(P:Inorganic ion transport and metabolism)	ENOG4111GP2(zinc transporter)	PF02535.23(Zip:ZIP Zinc transporter)	sp|O64738|ZIP6_ARATH(Zinc transporter 6, chloroplastic OS=Arabidopsis thaliana OX=3702 GN=ZIP6 PE=3 SV=1)
Glyma.15G036200.Wm82.a4.v1	(1 of 5) PTHR11040//PTHR11040:SF23 - ZINC/IRON TRANSPORTER // SUBFAMILY NOT NAMED	-2.73314	2.09686e-43	1.48352e-41	yes	-2.36377	9.12893e-30	1.71133e-27	yes	-1.12128	2.91364e-06	6.8646e-05	yes	NP_001304414.2(zinc transporter 1-like precursor [Glycine max])	GO:0016021(cellular_component:integral component of membrane); GO:0016020(cellular_component:membrane); GO:0030001(biological_process:metal ion transport); GO:0071577(biological_process:zinc II ion transmembrane transport); GO:0005385(molecular_function:zinc ion transmembrane transporter activity); GO:0046873(molecular_function:metal ion transmembrane transporter activity); GO:0055085(biological_…	K14709	SLC39A1_2_3, ZIP1_2_3		ENOG4111GP2(P:Inorganic ion transport and metabolism)	ENOG4111GP2(zinc transporter)	PF02535.23(Zip:ZIP Zinc transporter)	sp|Q94DG6|ZIP1_ORYSJ(Zinc transporter 1 OS=Oryza sativa subsp. japonica OX=39947 GN=ZIP1 PE=1 SV=1)
Glyma.07G223200.Wm82.a4.v1	(1 of 2) PTHR11040:SF48 - ZINC TRANSPORTER 10-RELATED	-14.0968	2.7056e-22	6.83307e-21	yes	-8.59611	1.34541e-26	2.01395e-24	yes	-8.13401	2.65182e-128	2.59281e-124	yes	NP_001274385.1(probable zinc transporter 10-like precursor [Glycine max])	GO:0016021(cellular_component:integral component of membrane); GO:0016020(cellular_component:membrane); GO:0030001(biological_process:metal ion transport); GO:0071577(biological_process:zinc II ion transmembrane transport); GO:0005886(cellular_component:plasma membrane); GO:0005385(molecular_function:zinc ion transmembrane transporter activity); GO:0046873(molecular_function:metal ion transmembra…	K14709	SLC39A1_2_3, ZIP1_2_3		ENOG4111GP2(S:Function unknown)	ENOG4111GP2(protein binding zinc ion binding)	PF02535.23(Zip:ZIP Zinc transporter)	sp|Q38856|IRT1_ARATH(Fe(2+) transport protein 1 OS=Arabidopsis thaliana OX=3702 GN=IRT1 PE=1 SV=2)
Glyma.20G063100.Wm82.a4.v1	(1 of 2) PTHR11040:SF35 - ZINC TRANSPORTER 3-RELATED	-5.15653	3.62005e-112	1.39898e-109	yes	-4.56583	2.94383e-97	5.36807e-94	yes	-4.33137	5.40032e-73	1.05603e-69	yes	NP_001236499.1(zinc transporter protein ZIP1 precursor [Glycine max])	GO:0016021(cellular_component:integral component of membrane); GO:0016020(cellular_component:membrane); GO:0030001(biological_process:metal ion transport); GO:0071577(biological_process:zinc II ion transmembrane transport); GO:0005886(cellular_component:plasma membrane); GO:0005385(molecular_function:zinc ion transmembrane transporter activity); GO:0046873(molecular_function:metal ion transmembra…	K14709	SLC39A1_2_3, ZIP1_2_3		ENOG4111GP2(S:Function unknown)	ENOG4111GP2(-)	PF02535.23(Zip:ZIP Zinc transporter)	sp|Q9SLG3|ZIP3_ARATH(Zinc transporter 3 OS=Arabidopsis thaliana OX=3702 GN=ZIP3 PE=2 SV=1)
Glyma.08G164400.Wm82.a4.v1	(1 of 2) PTHR11040//PTHR11040:SF59 - ZINC/IRON TRANSPORTER // SUBFAMILY NOT NAMED	-4.3399	2.82967e-71	4.58161e-69	yes	-2.73606	6.81048e-36	1.6709e-33	yes	-3.04277	1.02829e-24	2.56156e-22	yes	XP_003531480.1(zinc transporter 1 [Glycine max])	GO:0016021(cellular_component:integral component of membrane); GO:0016020(cellular_component:membrane); GO:0030001(biological_process:metal ion transport); GO:0071577(biological_process:zinc II ion transmembrane transport); GO:0005886(cellular_component:plasma membrane); GO:0005385(molecular_function:zinc ion transmembrane transporter activity); GO:0046873(molecular_function:metal ion transmembra…	K14709	SLC39A1_2_3, ZIP1_2_3		ENOG4111GP2(P:Inorganic ion transport and metabolism)	ENOG4111GP2(zinc transporter)	PF02535.23(Zip:ZIP Zinc transporter)	sp|O81123|ZIP1_ARATH(Zinc transporter 1 OS=Arabidopsis thaliana OX=3702 GN=ZIP1 PE=2 SV=1)
Glyma.18G078600.Wm82.a4.v1	(1 of 5) PTHR11040//PTHR11040:SF23 - ZINC/IRON TRANSPORTER // SUBFAMILY NOT NAMED	1.27386	4.76423e-07	3.18476e-06	yes	0.548734	0.056974	0.201371	no	0.531123	0.0909317	0.317049	no	XP_003551465.1(zinc transporter 11 isoform X1 [Glycine max])	GO:0016021(cellular_component:integral component of membrane); GO:0016020(cellular_component:membrane); GO:0030001(biological_process:metal ion transport); GO:0071577(biological_process:zinc II ion transmembrane transport); GO:0005385(molecular_function:zinc ion transmembrane transporter activity); GO:0046873(molecular_function:metal ion transmembrane transporter activity); GO:0055085(biological_…	K14709	SLC39A1_2_3, ZIP1_2_3		ENOG4111GP2(P:Inorganic ion transport and metabolism)	ENOG4111GP2(zinc transporter)	PF02535.23(Zip:ZIP Zinc transporter)	sp|Q94EG9|ZIP11_ARATH(Zinc transporter 11 OS=Arabidopsis thaliana OX=3702 GN=ZIP11 PE=2 SV=1)
Glyma.08G328000.Wm82.a4.v1	(1 of 5) PTHR11040//PTHR11040:SF23 - ZINC/IRON TRANSPORTER // SUBFAMILY NOT NAMED	1.33477	3.75841e-12	4.56311e-11	yes	0.669893	0.0122828	0.0638276	no	0.248012	0.334725	0.656327	no	XP_003532170.1(zinc transporter 11 [Glycine max])	GO:0016021(cellular_component:integral component of membrane); GO:0016020(cellular_component:membrane); GO:0030001(biological_process:metal ion transport); GO:0071577(biological_process:zinc II ion transmembrane transport); GO:0005385(molecular_function:zinc ion transmembrane transporter activity); GO:0046873(molecular_function:metal ion transmembrane transporter activity); GO:0055085(biological_…	K14709	SLC39A1_2_3, ZIP1_2_3		ENOG4111GP2(S:Function unknown)	ENOG4111GP2(Agenet domain-containing protein bromo-adjacent homology (BAH) domain-containing protein)	PF02535.23(Zip:ZIP Zinc transporter)	sp|Q94EG9|ZIP11_ARATH(Zinc transporter 11 OS=Arabidopsis thaliana OX=3702 GN=ZIP11 PE=2 SV=1)
Glyma.17G228600.Wm82.a4.v1	(1 of 2) PTHR11040//PTHR11040:SF52 - ZINC/IRON TRANSPORTER // SUBFAMILY NOT NAMED	-1.44367	2.11671e-11	2.39197e-10	yes	-1.67585	8.88011e-14	4.44748e-12	yes	-1.61751	4.68019e-11	2.74838e-09	yes	XP_014624832.1(zinc transporter 4, chloroplastic isoform X1 [Glycine max])	GO:0005737(cellular_component:cytoplasm); GO:0051539(molecular_function:4 iron, 4 sulfur cluster binding); GO:0016021(cellular_component:integral component of membrane); GO:0016020(cellular_component:membrane); GO:0016226(biological_process:iron-sulfur cluster assembly); GO:0030001(biological_process:metal ion transport); GO:0071577(biological_process:zinc II ion transmembrane transport); GO:0005…	K14709	SLC39A1_2_3, ZIP1_2_3		ENOG4111GP2(P:Inorganic ion transport and metabolism)	ENOG4111GP2(zinc transporter)	PF02535.23(Zip:ZIP Zinc transporter)	sp|O04089|ZIP4_ARATH(Zinc transporter 4, chloroplastic OS=Arabidopsis thaliana OX=3702 GN=ZIP4 PE=2 SV=1)
Glyma.13G338300.Wm82.a4.v1	(1 of 5) PTHR11040//PTHR11040:SF23 - ZINC/IRON TRANSPORTER // SUBFAMILY NOT NAMED	-1.05135	4.611e-12	5.55381e-11	yes	-0.98947	1.1843e-06	2.05496e-05	no	-0.228564	0.305447	0.627483	no	XP_003543520.3(zinc transporter 1 [Glycine max])	GO:0016021(cellular_component:integral component of membrane); GO:0016020(cellular_component:membrane); GO:0030001(biological_process:metal ion transport); GO:0071577(biological_process:zinc II ion transmembrane transport); GO:0005385(molecular_function:zinc ion transmembrane transporter activity); GO:0046873(molecular_function:metal ion transmembrane transporter activity); GO:0055085(biological_…	K14709	SLC39A1_2_3, ZIP1_2_3		ENOG4111GP2(P:Inorganic ion transport and metabolism)	ENOG4111GP2(zinc transporter)	PF02535.23(Zip:ZIP Zinc transporter)	sp|Q94DG6|ZIP1_ORYSJ(Zinc transporter 1 OS=Oryza sativa subsp. japonica OX=39947 GN=ZIP1 PE=1 SV=1)
Glyma.15G262800.Wm82.a4.v1	(1 of 2) PTHR11040//PTHR11040:SF59 - ZINC/IRON TRANSPORTER // SUBFAMILY NOT NAMED	-4.15912	7.89485e-102	2.50701e-99	yes	-3.76296	1.00529e-78	1.34431e-75	yes	-3.83191	3.61665e-38	2.14314e-35	yes	XP_003546826.1(zinc transporter 1 [Glycine max])	GO:0016021(cellular_component:integral component of membrane); GO:0016020(cellular_component:membrane); GO:0030001(biological_process:metal ion transport); GO:0071577(biological_process:zinc II ion transmembrane transport); GO:0005886(cellular_component:plasma membrane); GO:0005385(molecular_function:zinc ion transmembrane transporter activity); GO:0046873(molecular_function:metal ion transmembra…	K14709	SLC39A1_2_3, ZIP1_2_3		ENOG4111GP2(S:Function unknown)	ENOG4111GP2(Uncharacterized conserved protein (DUF2358))	PF02535.23(Zip:ZIP Zinc transporter)	sp|O81123|ZIP1_ARATH(Zinc transporter 1 OS=Arabidopsis thaliana OX=3702 GN=ZIP1 PE=2 SV=1)

## Sheet: Table S4
Table S4: List of significantly expressed DEgenes encoding different hormones signaling atleast in one of the three treatment comparisons. Genes with a corrected p-value ≤ 0.01 were regard as Significant gene
		CK_vs_AsV				CK-vs-ZnOA				CK-vs-ZnOB
Gene ID	description	log2fc	pvalue	padjust	significant	log2fc	pvalue	padjust	significant	log2fc	pvalue	padjust	significant	nr	GO	KO_id	KO_name	paths	COG	COG_description	pfam	swissprot
Glyma.11G106000.Wm82.a4.v1	(1 of 4) PTHR22950//PTHR22950:SF242 - AMINO ACID TRANSPORTER // SUBFAMILY NOT NAMED	-1.22555	8.65359e-07	5.58333e-06	yes	0.585468	0.00636497	0.0380655	no	0.547823	0.0209186	0.119122	no	NP_001340844.1(auxin transporter-like protein 10 [Glycine max])	GO:0003333(biological_process:amino acid transmembrane transport); GO:0016021(cellular_component:integral component of membrane); GO:0015171(molecular_function:amino acid transmembrane transporter activity); GO:0005886(cellular_component:plasma membrane)	K13946	AUX1, LAX	map04075(Plant hormone signal transduction)	COG0814(K:Transcription)	COG0814(Cold shock protein)	PF01490.19(Aa_trans:Transmembrane amino acid transporter protein)	sp|Q8L883|LAX5_MEDTR(Auxin transporter-like protein 5 OS=Medicago truncatula OX=3880 GN=LAX5 PE=2 SV=1)
Glyma.03G063900.Wm82.a4.v1	(1 of 5) PTHR22950//PTHR22950:SF256 - AMINO ACID TRANSPORTER // AUXIN TRANSPORTER PROTEIN 1-RELATED	-3.44657	4.66624e-05	0.000226955	yes	1.18078	0.0111783	0.0591941	no	2.08616	0.0435465	0.198492	no	XP_003522093.1(auxin transporter-like protein 4 [Glycine max])	GO:0003333(biological_process:amino acid transmembrane transport); GO:0016021(cellular_component:integral component of membrane); GO:0015171(molecular_function:amino acid transmembrane transporter activity); GO:0005886(cellular_component:plasma membrane)	K13946	AUX1, LAX	map04075(Plant hormone signal transduction)	COG0814(S:Function unknown)	COG0814(zinc knuckle family protein)	PF01490.19(Aa_trans:Transmembrane amino acid transporter protein)	sp|Q8L884|LAX4_MEDTR(Auxin transporter-like protein 4 OS=Medicago truncatula OX=3880 GN=LAX4 PE=2 SV=1)
Glyma.07G147000.Wm82.a4.v1	(1 of 5) PTHR22950//PTHR22950:SF256 - AMINO ACID TRANSPORTER // AUXIN TRANSPORTER PROTEIN 1-RELATED	-1.38583	1.1666e-08	9.7488e-08	yes	0.0629854	0.752595	0.902767	no	0.378873	0.0780646	0.28904	no	XP_006583631.1(auxin transporter-like protein 2 [Glycine max])	GO:0003333(biological_process:amino acid transmembrane transport); GO:0016021(cellular_component:integral component of membrane); GO:0015171(molecular_function:amino acid transmembrane transporter activity); GO:0005886(cellular_component:plasma membrane)	K13946	AUX1, LAX	map04075(Plant hormone signal transduction)	COG0814(E:Amino acid transport and metabolism)	COG0814(amino acid transport)	PF01490.19(Aa_trans:Transmembrane amino acid transporter protein)	sp|Q9FEL7|LAX2_MEDTR(Auxin transporter-like protein 2 OS=Medicago truncatula OX=3880 GN=LAX2 PE=2 SV=1)
Glyma.02G255800.Wm82.a4.v1	(1 of 4) PTHR22950//PTHR22950:SF260 - AMINO ACID TRANSPORTER // SUBFAMILY NOT NAMED	-1.6194	5.50534e-05	0.000263767	yes	-0.702757	0.0442994	0.168675	no	-0.681574	0.110897	0.35895	no	XP_003519387.1(auxin transporter-like protein 1 isoform X1 [Glycine max])	GO:0003333(biological_process:amino acid transmembrane transport); GO:0016021(cellular_component:integral component of membrane); GO:0015171(molecular_function:amino acid transmembrane transporter activity); GO:0005886(cellular_component:plasma membrane)	K13946	AUX1, LAX	map04075(Plant hormone signal transduction)	COG0814(E:Amino acid transport and metabolism)	COG0814(amino acid transport)	PF01490.19(Aa_trans:Transmembrane amino acid transporter protein)	sp|Q9FEL8|LAX1_MEDTR(Auxin transporter-like protein 1 OS=Medicago truncatula OX=3880 GN=LAX1 PE=2 SV=1)
Glyma.04G004800.Wm82.a4.v1	(1 of 4) PTHR22950//PTHR22950:SF242 - AMINO ACID TRANSPORTER // SUBFAMILY NOT NAMED	-3.21342	0.000315278	0.00130772	yes	-0.565353	0.334363	0.619188	no	0.0256366	0.965624	0.99052	no	XP_003523499.1(auxin transporter-like protein 5 isoform X1 [Glycine max])	GO:0003333(biological_process:amino acid transmembrane transport); GO:0016021(cellular_component:integral component of membrane); GO:0015171(molecular_function:amino acid transmembrane transporter activity); GO:0005886(cellular_component:plasma membrane)	K13946	AUX1, LAX	map04075(Plant hormone signal transduction)	COG0814(S:Function unknown)	COG0814(-)	PF01490.19(Aa_trans:Transmembrane amino acid transporter protein)	sp|Q8L883|LAX5_MEDTR(Auxin transporter-like protein 5 OS=Medicago truncatula OX=3880 GN=LAX5 PE=2 SV=1)
Glyma.06G110200.Wm82.a4.v1	(1 of 2) PTHR22950//PTHR22950:SF3 - AMINO ACID TRANSPORTER // AUXIN TRANSPORTER-LIKE PROTEIN 2-RELATED	-1.6306	5.71421e-16	9.48833e-15	yes	-0.0637721	0.749029	0.900893	no	0.230587	0.36073	0.678683	no	XP_003526613.1(auxin transporter-like protein 3 [Glycine max])	GO:0003333(biological_process:amino acid transmembrane transport); GO:0016021(cellular_component:integral component of membrane); GO:0015171(molecular_function:amino acid transmembrane transporter activity); GO:0005886(cellular_component:plasma membrane)	K13946	AUX1, LAX	map04075(Plant hormone signal transduction)	COG0814(O:Posttranslational modification, protein turnover, chaperones)	COG0814(Ubiquitin-fold modifier 1)	PF01490.19(Aa_trans:Transmembrane amino acid transporter protein)	sp|Q9FEL6|LAX3_MEDTR(Auxin transporter-like protein 3 OS=Medicago truncatula OX=3880 GN=LAX3 PE=2 SV=1)
Glyma.02G142600.Wm82.a4.v1	(1 of 55) K14484 - auxin-responsive protein IAA (IAA)	3.15991	5.85802e-35	2.88077e-33	yes	0.865076	0.0144669	0.0724828	no	1.06967	0.00139393	0.0146985	yes	XP_028206101.1(auxin-induced protein 22D [Glycine soja])	GO:0006355(biological_process:regulation of transcription, DNA-templated); GO:0005634(cellular_component:nucleus); GO:0009734(biological_process:auxin-activated signaling pathway)	K14484	IAA	map04075(Plant hormone signal transduction)	ENOG410YIDV(K:Transcription)	ENOG410YIDV(auxin-induced protein)	PF02309.17(AUX_IAA:AUX/IAA family)	sp|O24542|AX22D_VIGRR(Auxin-induced protein 22D OS=Vigna radiata var. radiata OX=3916 GN=AUX22D PE=2 SV=1)
Glyma.19G245200.Wm82.a4.v1	(1 of 4) PTHR31734//PTHR31734:SF28 - FAMILY NOT NAMED // AUXIN-RESPONSIVE PROTEIN IAA16	2.45743	1.88466e-26	5.95703e-25	yes	0.675121	0.0177617	0.0847765	no	0.233646	0.454509	0.752428	no	XP_003554705.1(auxin-responsive protein IAA16 [Glycine max])	GO:0006355(biological_process:regulation of transcription, DNA-templated); GO:0005634(cellular_component:nucleus); GO:0044212(molecular_function:transcription regulatory region DNA binding); GO:0009734(biological_process:auxin-activated signaling pathway)	K14484	IAA	map04075(Plant hormone signal transduction)	ENOG410YEC3(K:Transcription)	ENOG410YEC3(Aux IAA proteins are short-lived transcriptional factors that function as repressors of early auxin response genes at low auxin concentrations. Repression is thought to result from the interaction with auxin response factors (ARFs), proteins that bind to the auxin-responsive promoter element (AuxRE). Formation of heterodimers with ARF proteins may alter their ability to modulate early…	PF02309.17(AUX_IAA:AUX/IAA family)	sp|O24407|IAA16_ARATH(Auxin-responsive protein IAA16 OS=Arabidopsis thaliana OX=3702 GN=IAA16 PE=1 SV=1)
Glyma.04G089900.Wm82.a4.v1	(1 of 4) PTHR31734//PTHR31734:SF18 - FAMILY NOT NAMED // AUXIN-RESPONSIVE PROTEIN IAA8	-0.422731	0.015161	0.0406824	no	-0.711177	0.00188456	0.0138798	no	-1.13696	1.41e-07	4.5e-06	yes	NP_001241389.1(auxin-responsive protein IAA8-like [Glycine max])	GO:0006355(biological_process:regulation of transcription, DNA-templated); GO:0005634(cellular_component:nucleus); GO:0009734(biological_process:auxin-activated signaling pathway)	K14484	IAA	map04075(Plant hormone signal transduction)	ENOG4111VTJ(K:Transcription)	ENOG4111VTJ(auxin-responsive protein)	PF02309.17(AUX_IAA:AUX/IAA family)	sp|Q38826|IAA8_ARATH(Auxin-responsive protein IAA8 OS=Arabidopsis thaliana OX=3702 GN=IAA8 PE=1 SV=1)
Glyma.10G031800.Wm82.a4.v1	(1 of 55) K14484 - auxin-responsive protein IAA (IAA)	3.65904	6.28141e-22	1.55758e-20	yes	2.17277	1.81e-06	3.01e-05	yes	2.21878	1.73e-05	0.000333366	yes	RZB85467.1(Auxin-induced protein 22D [Glycine soja])	GO:0006355(biological_process:regulation of transcription, DNA-templated); GO:0005634(cellular_component:nucleus); GO:0009734(biological_process:auxin-activated signaling pathway)	K14484	IAA	map04075(Plant hormone signal transduction)	ENOG410YIDV(S:Function unknown)	ENOG410YIDV(single-stranded DNA-binding protein)	PF02309.17(AUX_IAA:AUX/IAA family)	sp|O24542|AX22D_VIGRR(Auxin-induced protein 22D OS=Vigna radiata var. radiata OX=3916 GN=AUX22D PE=2 SV=1)
Glyma.19G168500.Wm82.a4.v1	(1 of 4) PTHR31734//PTHR31734:SF6 - FAMILY NOT NAMED // AUXIN-RESPONSIVE PROTEIN IAA10-RELATED	2.54354	4.81422e-39	2.76204e-37	yes	1.27495	6.5e-07	1.19e-05	yes	1.42679	1.12e-08	4.42e-07	yes	KRG95739.1(hypothetical protein GLYMA_19G168500 [Glycine max])	GO:0006355(biological_process:regulation of transcription, DNA-templated); GO:0005634(cellular_component:nucleus); GO:0009734(biological_process:auxin-activated signaling pathway)	K14484	IAA	map04075(Plant hormone signal transduction)	ENOG410YK71(K:Transcription)	ENOG410YK71(auxin-responsive protein)	PF02309.17(AUX_IAA:AUX/IAA family)	sp|Q38831|IAA13_ARATH(Auxin-responsive protein IAA13 OS=Arabidopsis thaliana OX=3702 GN=IAA13 PE=1 SV=2)
Glyma.06G067700.Wm82.a4.v1	(1 of 96) PF02309 - AUX/IAA family (AUX_IAA)	1.77819	1.39687e-06	8.72411e-06	yes	1.10501	0.00688062	0.0405152	yes	0.94329	0.0339599	0.167635	no	XP_014631688.1(auxin-responsive protein IAA28 [Glycine max])	GO:0006355(biological_process:regulation of transcription, DNA-templated); GO:0005634(cellular_component:nucleus); GO:0009734(biological_process:auxin-activated signaling pathway)	K14484	IAA	map04075(Plant hormone signal transduction)	ENOG410ZN8Z(K:Transcription)	ENOG410ZN8Z(auxin-responsive protein)	PF02309.17(AUX_IAA:AUX/IAA family)	sp|Q93WC4|IAA29_ARATH(Auxin-responsive protein IAA29 OS=Arabidopsis thaliana OX=3702 GN=IAA29 PE=1 SV=2)
Glyma.07G015200.Wm82.a4.v1	(1 of 4) PTHR31734//PTHR31734:SF2 - FAMILY NOT NAMED // AUXIN-RESPONSIVE PROTEIN IAA18-RELATED	-1.20584	8.39715e-07	5.43157e-06	yes	-2.61311	1.02e-18	7.98e-17	yes	-2.02193	1.25e-07	4.02e-06	yes	XP_003530078.2(auxin-responsive protein IAA16 [Glycine max])	GO:0006355(biological_process:regulation of transcription, DNA-templated); GO:0005634(cellular_component:nucleus); GO:0009734(biological_process:auxin-activated signaling pathway)	K14484	IAA	map04075(Plant hormone signal transduction)	ENOG410YI31(K:Transcription)	ENOG410YI31(Aux IAA proteins are short-lived transcriptional factors that function as repressors of early auxin response genes at low auxin concentrations)	PF02309.17(AUX_IAA:AUX/IAA family)	sp|Q8LAL2|IAA26_ARATH(Auxin-responsive protein IAA26 OS=Arabidopsis thaliana OX=3702 GN=IAA26 PE=1 SV=2)
Glyma.03G224800.Wm82.a4.v1	(1 of 4) PTHR31734//PTHR31734:SF15 - FAMILY NOT NAMED // AUXIN-RESPONSIVE PROTEIN IAA20-RELATED	2.55039	0.000158353	0.000698027	yes	1.34621	0.106289	0.311082	no	1.65287	0.0349231	0.171073	no	XP_003521622.1(auxin-responsive protein IAA20 [Glycine max])	GO:0006355(biological_process:regulation of transcription, DNA-templated); GO:0005634(cellular_component:nucleus); GO:0009734(biological_process:auxin-activated signaling pathway)	K14484	IAA	map04075(Plant hormone signal transduction)	ENOG411174J(K:Transcription); ENOG410YIRA(K:Transcription)	ENOG411174J(auxin-responsive protein); ENOG410YIRA(Aux IAA proteins are short-lived transcriptional factors that function as repressors of early auxin response genes at low auxin concentrations)	PF02309.17(AUX_IAA:AUX/IAA family)	sp|O24410|IAA20_ARATH(Auxin-responsive protein IAA20 OS=Arabidopsis thaliana OX=3702 GN=IAA20 PE=2 SV=2)
Glyma.13G159000.Wm82.a4.v1	(1 of 55) K14484 - auxin-responsive protein IAA (IAA)	2.62591	0.00826284	0.0240927	yes	0.809059	0.555592	0.796099	no	1.64863	0.155082	0.43894	no	XP_003542633.1(auxin-responsive protein IAA29 [Glycine max])	GO:0006355(biological_process:regulation of transcription, DNA-templated); GO:0005634(cellular_component:nucleus); GO:0009734(biological_process:auxin-activated signaling pathway)	K14484	IAA	map04075(Plant hormone signal transduction)	ENOG4111A4D(S:Function unknown)	ENOG4111A4D(AUX/IAA family)	PF02309.17(AUX_IAA:AUX/IAA family)	sp|Q38829|IAA11_ARATH(Auxin-responsive protein IAA11 OS=Arabidopsis thaliana OX=3702 GN=IAA11 PE=1 SV=1)
Glyma.13G127000.Wm82.a4.v1	(1 of 4) PTHR31734//PTHR31734:SF6 - FAMILY NOT NAMED // AUXIN-RESPONSIVE PROTEIN IAA10-RELATED	1.41461	2.74616e-17	5.08332e-16	yes	0.137553	0.521215	0.772955	no	0.275521	0.231982	0.546894	no	XP_003541371.1(auxin-responsive protein IAA11 [Glycine max])	GO:0006355(biological_process:regulation of transcription, DNA-templated); GO:0005634(cellular_component:nucleus); GO:0009734(biological_process:auxin-activated signaling pathway)	K14484	IAA	map04075(Plant hormone signal transduction)	ENOG410YK71(K:Transcription)	ENOG410YK71(auxin-responsive protein)	PF02309.17(AUX_IAA:AUX/IAA family)	sp|Q38831|IAA13_ARATH(Auxin-responsive protein IAA13 OS=Arabidopsis thaliana OX=3702 GN=IAA13 PE=1 SV=2)
Glyma.15G012700.Wm82.a4.v1	(1 of 2) PTHR31734:SF34 - AUXIN-RESPONSIVE PROTEIN IAA15	3.09622	5.12216e-24	1.4342e-22	yes	1.51236	0.000143607	0.00149678	yes	1.02967	0.0206659	0.117923	no	XP_003546269.1(auxin-responsive protein IAA17 isoform X1 [Glycine max])	GO:0006355(biological_process:regulation of transcription, DNA-templated); GO:0005634(cellular_component:nucleus); GO:0016021(cellular_component:integral component of membrane); GO:0009734(biological_process:auxin-activated signaling pathway)	K14484	IAA	map04075(Plant hormone signal transduction)	ENOG410YGIK(S:Function unknown)	ENOG410YGIK(auxin-responsive protein)	PF02309.17(AUX_IAA:AUX/IAA family)	sp|P93830|IAA17_ARATH(Auxin-responsive protein IAA17 OS=Arabidopsis thaliana OX=3702 GN=IAA17 PE=1 SV=2)
Glyma.08G200700.Wm82.a4.v1	(1 of 4) PTHR31734//PTHR31734:SF2 - FAMILY NOT NAMED // AUXIN-RESPONSIVE PROTEIN IAA18-RELATED	-2.86244	2.18906e-21	5.27176e-20	yes	-3.32597	1.17e-23	1.38e-21	yes	-1.9744	2.27e-07	6.92e-06	yes	XP_028245867.1(auxin-responsive protein IAA16-like [Glycine soja])	GO:0006355(biological_process:regulation of transcription, DNA-templated); GO:0005634(cellular_component:nucleus); GO:0009734(biological_process:auxin-activated signaling pathway)	K14484	IAA	map04075(Plant hormone signal transduction)	ENOG410YI31(K:Transcription)	ENOG410YI31(Aux IAA proteins are short-lived transcriptional factors that function as repressors of early auxin response genes at low auxin concentrations)	PF02309.17(AUX_IAA:AUX/IAA family)	sp|Q8LAL2|IAA26_ARATH(Auxin-responsive protein IAA26 OS=Arabidopsis thaliana OX=3702 GN=IAA26 PE=1 SV=2)
Glyma.10G180100.Wm82.a4.v1	(1 of 2) PTHR31734:SF30 - AUXIN-RESPONSIVE PROTEIN IAA14-RELATED	-1.94764	0.000503815	0.00199558	yes	-0.345302	0.0794735	0.254704	no	0.322417	0.217152	0.527341	no	NP_001240213.1(auxin-induced protein ali50 [Glycine max])	GO:0006355(biological_process:regulation of transcription, DNA-templated); GO:0005634(cellular_component:nucleus); GO:0009734(biological_process:auxin-activated signaling pathway)	K14484	IAA	map04075(Plant hormone signal transduction)	ENOG410YEC3(K:Transcription)	ENOG410YEC3(Aux IAA proteins are short-lived transcriptional factors that function as repressors of early auxin response genes at low auxin concentrations. Repression is thought to result from the interaction with auxin response factors (ARFs), proteins that bind to the auxin-responsive promoter element (AuxRE). Formation of heterodimers with ARF proteins may alter their ability to modulate early…	PF02309.17(AUX_IAA:AUX/IAA family)	sp|Q38832|IAA14_ARATH(Auxin-responsive protein IAA14 OS=Arabidopsis thaliana OX=3702 GN=IAA14 PE=1 SV=2)
Glyma.15G078800.Wm82.a4.v1	(1 of 4) PTHR31384//PTHR31384:SF5 - FAMILY NOT NAMED // AUXIN RESPONSE FACTOR 3	0.386993	8.07401e-07	5.22915e-06	no	0.288674	0.207493	0.473547	no	1.02158	0.112293	0.36182	yes	RZB63613.1(Auxin response factor 3 isoform A [Glycine soja])	GO:0009734(biological_process:auxin-activated signaling pathway); GO:0009725(biological_process:response to hormone); GO:0005634(cellular_component:nucleus); GO:0003924(molecular_function:GTPase activity); GO:0006952(biological_process:defense response); GO:0006355(biological_process:regulation of transcription, DNA-templated); GO:0003677(molecular_function:DNA binding); GO:0016021(cellular_compo…	K14486	K14486, ARF	map04075(Plant hormone signal transduction)	ENOG410YC80(K:Transcription)	ENOG410YC80(auxin response factor)	PF06507.14(Auxin_resp:Auxin response factor); PF02362.22(B3:B3 DNA binding domain)	sp|O23661|ARFC_ARATH(Auxin response factor 3 OS=Arabidopsis thaliana OX=3702 GN=ARF3 PE=1 SV=2)
Glyma.07G202200.Wm82.a4.v1	(1 of 4) PTHR31384//PTHR31384:SF5 - FAMILY NOT NAMED // AUXIN RESPONSE FACTOR 3	1.78696	8.65088e-18	1.66451e-16	yes	1.45624	1.8e-10	5.89e-09	yes	1.38158	1.49e-08	5.76e-07	yes	XP_003529354.1(auxin response factor 3 [Glycine max])	GO:0009725(biological_process:response to hormone); GO:0005634(cellular_component:nucleus); GO:0006355(biological_process:regulation of transcription, DNA-templated); GO:0009734(biological_process:auxin-activated signaling pathway); GO:0003677(molecular_function:DNA binding)	K14486	K14486, ARF	map04075(Plant hormone signal transduction)	ENOG410YC80(K:Transcription)	ENOG410YC80(auxin response factor)	PF06507.14(Auxin_resp:Auxin response factor); PF02362.22(B3:B3 DNA binding domain)	sp|O23661|ARFC_ARATH(Auxin response factor 3 OS=Arabidopsis thaliana OX=3702 GN=ARF3 PE=1 SV=2)
Glyma.17G256500.Wm82.a4.v1	(1 of 3) PTHR31384//PTHR31384:SF10 - FAMILY NOT NAMED // AUXIN RESPONSE FACTOR 5	0.208985	2.98376e-12	3.65075e-11	no	0.52613	0.00522939	0.0325554	no	1.20664	0.37209	0.689003	yes	XP_006601343.1(auxin response factor 5 [Glycine max])	GO:0006355(biological_process:regulation of transcription, DNA-templated); GO:0005634(cellular_component:nucleus); GO:0009725(biological_process:response to hormone); GO:0009734(biological_process:auxin-activated signaling pathway); GO:0003677(molecular_function:DNA binding)	K14486	K14486, ARF	map04075(Plant hormone signal transduction)	ENOG410Y913(K:Transcription)	ENOG410Y913(auxin response factor)	PF06507.14(Auxin_resp:Auxin response factor); PF02362.22(B3:B3 DNA binding domain); PF02309.17(AUX_IAA:AUX/IAA family)	sp|P93024|ARFE_ARATH(Auxin response factor 5 OS=Arabidopsis thaliana OX=3702 GN=ARF5 PE=1 SV=3)
Glyma.13G284600.Wm82.a4.v1	(1 of 4) PTHR31901:SF2 - INDOLE-3-ACETIC ACID-AMIDO SYNTHETASE GH3.5-RELATED	1.65548	0.00058879	0.00230387	yes	1.43041	0.00332862	0.0224051	yes	1.37851	0.00931054	0.0663541	no	XP_003543279.1(indole-3-acetic acid-amido synthetase GH3.6 [Glycine max])	GO:0016881(molecular_function:acid-amino acid ligase activity); GO:0005737(cellular_component:cytoplasm); GO:0016021(cellular_component:integral component of membrane); GO:0010279(molecular_function:indole-3-acetic acid amido synthetase activity)	K14487	GH3	map04075(Plant hormone signal transduction)	ENOG410XT6V(S:Function unknown)	ENOG410XT6V(Indole-3-acetic acid-amido synthetase)	PF03321.14(GH3:GH3 auxin-responsive promoter)	sp|Q9LSQ4|GH36_ARATH(Indole-3-acetic acid-amido synthetase GH3.6 OS=Arabidopsis thaliana OX=3702 GN=GH3.6 PE=1 SV=1)
Glyma.05G101300.Wm82.a4.v1	(1 of 19) K14487 - auxin responsive GH3 gene family (GH3)	0.705424	0.219312	0.530346	no	2.46259	3.4e-09	9.1e-08	yes	3.91111	1.7501e-34	8.39475e-33	yes	NP_001345148.1(auxin-responsive protein GH3 [Glycine max])	GO:0016881(molecular_function:acid-amino acid ligase activity); GO:0005737(cellular_component:cytoplasm)	K14487	GH3	map04075(Plant hormone signal transduction)	ENOG410XQH0(S:Function unknown)	ENOG410XQH0(Indole-3-acetic acid-amido synthetase)	PF03321.14(GH3:GH3 auxin-responsive promoter)	sp|O82333|GH31_ARATH(Probable indole-3-acetic acid-amido synthetase GH3.1 OS=Arabidopsis thaliana OX=3702 GN=GH3.1 PE=2 SV=1)
Glyma.01G190600.Wm82.a4.v1	(1 of 19) K14487 - auxin responsive GH3 gene family (GH3)	-0.162042	0.554624	0.695982	no	-1.58504	3.41e-07	6.63e-06	yes	-0.584447	0.50485	0.787143	no	XP_006573649.1(probable indole-3-acetic acid-amido synthetase GH3.1 [Glycine max])	GO:0016881(molecular_function:acid-amino acid ligase activity); GO:0005737(cellular_component:cytoplasm)	K14487	GH3	map04075(Plant hormone signal transduction)	ENOG410XQH0(S:Function unknown)	ENOG410XQH0(Indole-3-acetic acid-amido synthetase)	PF03321.14(GH3:GH3 auxin-responsive promoter)	sp|O82333|GH31_ARATH(Probable indole-3-acetic acid-amido synthetase GH3.1 OS=Arabidopsis thaliana OX=3702 GN=GH3.1 PE=2 SV=1)
Glyma.12G197800.Wm82.a4.v1	(1 of 27) PF03321 - GH3 auxin-responsive promoter (GH3)	-3.15389	0.00647833	0.0194773	yes	-0.678822	0.39236	0.673872	no	-1.18412	0.193948	0.496323	no	XP_028193889.1(indole-3-acetic acid-amido synthetase GH3.6-like [Glycine soja])	GO:0016881(molecular_function:acid-amino acid ligase activity); GO:0005737(cellular_component:cytoplasm)	K14487	GH3	map04075(Plant hormone signal transduction)	ENOG410XQH0(S:Function unknown)	ENOG410XQH0(Indole-3-acetic acid-amido synthetase)	PF03321.14(GH3:GH3 auxin-responsive promoter)	sp|Q9LSQ4|GH36_ARATH(Indole-3-acetic acid-amido synthetase GH3.6 OS=Arabidopsis thaliana OX=3702 GN=GH3.6 PE=1 SV=1)
Glyma.10G019700.Wm82.a4.v1	(1 of 2) PTHR31901//PTHR31901:SF18 - FAMILY NOT NAMED // INDOLE-3-ACETIC ACID-AMIDO SYNTHETASE GH3.9-RELATED	0.927771	0.475795	0.767576	no	1.78326	0.139203	0.371476	no	3.99722	2.95062e-08	2.32619e-07	yes	XP_003536201.1(putative indole-3-acetic acid-amido synthetase GH3.9 isoform X1 [Glycine max])	GO:0016881(molecular_function:acid-amino acid ligase activity); GO:0005737(cellular_component:cytoplasm)	K14487	GH3	map04075(Plant hormone signal transduction)	ENOG410YD5G(S:Function unknown)	ENOG410YD5G(Indole-3-acetic acid-amido synthetase)	PF03321.14(GH3:GH3 auxin-responsive promoter)	sp|O82243|GH39_ARATH(Putative indole-3-acetic acid-amido synthetase GH3.9 OS=Arabidopsis thaliana OX=3702 GN=GH3.9 PE=2 SV=1)
Glyma.06G260800.Wm82.a4.v1	(1 of 4) PTHR31901:SF2 - INDOLE-3-ACETIC ACID-AMIDO SYNTHETASE GH3.5-RELATED	-1.28805	3.25583e-12	3.97177e-11	yes	-1.04418	9.03e-07	1.6e-05	yes	-0.965939	6.46e-05	0.0010708	no	XP_003526154.1(indole-3-acetic acid-amido synthetase GH3.6 [Glycine max])	GO:0016881(molecular_function:acid-amino acid ligase activity); GO:0005737(cellular_component:cytoplasm); GO:0010279(molecular_function:indole-3-acetic acid amido synthetase activity)	K14487	GH3	map04075(Plant hormone signal transduction)	ENOG410XT6V(S:Function unknown)	ENOG410XT6V(Indole-3-acetic acid-amido synthetase)	PF03321.14(GH3:GH3 auxin-responsive promoter)	sp|Q9LSQ4|GH36_ARATH(Indole-3-acetic acid-amido synthetase GH3.6 OS=Arabidopsis thaliana OX=3702 GN=GH3.6 PE=1 SV=1)
Glyma.02G154600.Wm82.a4.v1	(1 of 2) PTHR31901//PTHR31901:SF18 - FAMILY NOT NAMED // INDOLE-3-ACETIC ACID-AMIDO SYNTHETASE GH3.9-RELATED	-2.09744	0.0143661	0.0388211	yes	-1.65788	0.00121946	0.00960935	yes	-1.22195	0.000133284	0.00202437	yes	XP_003518956.1(putative indole-3-acetic acid-amido synthetase GH3.9 [Glycine max])	GO:0016881(molecular_function:acid-amino acid ligase activity); GO:0005737(cellular_component:cytoplasm)	K14487	GH3	map04075(Plant hormone signal transduction)	ENOG410YD5G(S:Function unknown)	ENOG410YD5G(Indole-3-acetic acid-amido synthetase)	PF03321.14(GH3:GH3 auxin-responsive promoter)	sp|O82243|GH39_ARATH(Putative indole-3-acetic acid-amido synthetase GH3.9 OS=Arabidopsis thaliana OX=3702 GN=GH3.9 PE=2 SV=1)
Glyma.17G165300.Wm82.a4.v1	(1 of 19) K14487 - auxin responsive GH3 gene family (GH3)	1.84979	0.00023394	0.000994408	yes	0.907528	0.141205	0.374526	no	-0.222062	0.748617	0.914704	no	XP_003550026.1(indole-3-acetic acid-amido synthetase GH3.3 [Glycine max])	GO:0016881(molecular_function:acid-amino acid ligase activity); GO:0005737(cellular_component:cytoplasm)	K14487	GH3	map04075(Plant hormone signal transduction)	ENOG410XQH0(S:Function unknown)	ENOG410XQH0(Indole-3-acetic acid-amido synthetase)	PF03321.14(GH3:GH3 auxin-responsive promoter)	sp|O82333|GH31_ARATH(Probable indole-3-acetic acid-amido synthetase GH3.1 OS=Arabidopsis thaliana OX=3702 GN=GH3.1 PE=2 SV=1)
Glyma.12G141000.Wm82.a4.v1	(1 of 4) PTHR31901:SF2 - INDOLE-3-ACETIC ACID-AMIDO SYNTHETASE GH3.5-RELATED	-2.37464	4.12706e-48	3.36105e-46	yes	-2.05052	1.82e-32	4.02e-30	yes	-1.88151	7.39e-22	1.47e-19	yes	XP_003540050.1(indole-3-acetic acid-amido synthetase GH3.6 [Glycine max])	GO:0016881(molecular_function:acid-amino acid ligase activity); GO:0005737(cellular_component:cytoplasm); GO:0010279(molecular_function:indole-3-acetic acid amido synthetase activity)	K14487	GH3	map04075(Plant hormone signal transduction)	ENOG410XT6V(T:Signal transduction mechanisms)	ENOG410XT6V(Serine Threonine protein kinase)	PF03321.14(GH3:GH3 auxin-responsive promoter)	sp|Q9LSQ4|GH36_ARATH(Indole-3-acetic acid-amido synthetase GH3.6 OS=Arabidopsis thaliana OX=3702 GN=GH3.6 PE=1 SV=1)
Glyma.13G304000.Wm82.a4.v1	(1 of 19) K14487 - auxin responsive GH3 gene family (GH3)	-4.41452	0.00226208	0.00769954	yes	-1.69711	0.0688123	0.230449	no	-0.639095	0.474304	0.766462	no	XP_003541929.2(indole-3-acetic acid-amido synthetase GH3.6 [Glycine max])	GO:0016881(molecular_function:acid-amino acid ligase activity); GO:0005737(cellular_component:cytoplasm)	K14487	GH3	map04075(Plant hormone signal transduction)	ENOG410XQH0(S:Function unknown); ENOG410XT6V(S:Function unknown)	ENOG410XQH0(Indole-3-acetic acid-amido synthetase); ENOG410XT6V(Indole-3-acetic acid-amido synthetase)	PF03321.14(GH3:GH3 auxin-responsive promoter)	sp|Q9LSQ4|GH36_ARATH(Indole-3-acetic acid-amido synthetase GH3.6 OS=Arabidopsis thaliana OX=3702 GN=GH3.6 PE=1 SV=1)
Glyma.12G103500.Wm82.a4.v1	(1 of 19) K14487 - auxin responsive GH3 gene family (GH3)	-3.4301	0.017706	0.0464447	yes	-1.33422	0.228782	0.501532	no	-0.769041	0.520666	0.797371	no	XP_003540863.1(indole-3-acetic acid-amido synthetase GH3.6 [Glycine max])	GO:0016881(molecular_function:acid-amino acid ligase activity); GO:0005737(cellular_component:cytoplasm)	K14487	GH3	map04075(Plant hormone signal transduction)	ENOG410XQH0(S:Function unknown); ENOG410XT6V(S:Function unknown)	ENOG410XQH0(-); ENOG410XT6V(Indole-3-acetic acid-amido synthetase)	PF03321.14(GH3:GH3 auxin-responsive promoter)	sp|Q9LSQ4|GH36_ARATH(Indole-3-acetic acid-amido synthetase GH3.6 OS=Arabidopsis thaliana OX=3702 GN=GH3.6 PE=1 SV=1)
Glyma.02G125600.Wm82.a4.v1	(1 of 1) PTHR31901:SF4 - INDOLE-3-ACETIC ACID-AMIDO SYNTHETASE GH3.2-RELATED	1.19304	0.196615	0.499779	no	0.419176	0.166434	0.416106	no	2.33193	1.83751e-19	3.94505e-18	yes	XP_003518806.1(probable indole-3-acetic acid-amido synthetase GH3.1 [Glycine max])	GO:0016881(molecular_function:acid-amino acid ligase activity); GO:0005737(cellular_component:cytoplasm)	K14487	GH3	map04075(Plant hormone signal transduction)	ENOG410XQH0(S:Function unknown)	ENOG410XQH0(WPP domain-interacting tail-anchored protein)	PF03321.14(GH3:GH3 auxin-responsive promoter)	sp|O82333|GH31_ARATH(Probable indole-3-acetic acid-amido synthetase GH3.1 OS=Arabidopsis thaliana OX=3702 GN=GH3.1 PE=2 SV=1)
Glyma.18G300900.Wm82.a4.v1	(1 of 155) K14488 - SAUR family protein (SAUR)	-1.43175	4.58725e-09	4.01694e-08	yes	-1.08348	2.69e-06	4.3e-05	yes	1.49475	1.66e-06	4.17e-05	yes	XP_003552755.1(auxin-responsive protein SAUR41 [Glycine max])	GO:0009733(biological_process:response to auxin)	K14488	SAUR	map04075(Plant hormone signal transduction)	ENOG410YZHQ(S:Function unknown)	ENOG410YZHQ(Auxin responsive protein)	PF02519.15(Auxin_inducible:Auxin responsive protein)	sp|Q9SGU2|SAU71_ARATH(Auxin-responsive protein SAUR71 OS=Arabidopsis thaliana OX=3702 GN=SAUR71 PE=2 SV=1)
Glyma.05G055800.Wm82.a4.v1	(1 of 4) PTHR31374//PTHR31374:SF56 - FAMILY NOT NAMED // AUXIN-REGULATED PROTEIN-RELATED	-5.82953	0.000493321	0.00195685	yes	-0.974952	0.170605	0.42201	no	1.26111	2.64675e-07	7.96878e-06	yes	RZC11126.1(Auxin-responsive protein SAUR36 [Glycine soja])	GO:0009733(biological_process:response to auxin)	K14488	SAUR	map04075(Plant hormone signal transduction)	ENOG410YVYP(S:Function unknown)	ENOG410YVYP(auxiN-responsive)	PF02519.15(Auxin_inducible:Auxin responsive protein)	sp|O22150|SAU36_ARATH(Auxin-responsive protein SAUR36 OS=Arabidopsis thaliana OX=3702 GN=SAUR36 PE=2 SV=1)
Glyma.14G217800.Wm82.a4.v1	(1 of 155) K14488 - SAUR family protein (SAUR)	-2.02848	1.78127e-10	1.84077e-09	yes	-0.384201	0.164857	0.413565	no	-0.401973	0.163904	0.452543	no	XP_006601344.2(auxin-responsive protein SAUR50 [Glycine max])	GO:0009733(biological_process:response to auxin)	K14488	SAUR	map04075(Plant hormone signal transduction)	ENOG410YQVF(S:Function unknown)	ENOG410YQVF(Auxin-induced protein)	PF02519.15(Auxin_inducible:Auxin responsive protein)	sp|O65695|SAU50_ARATH(Auxin-responsive protein SAUR50 OS=Arabidopsis thaliana OX=3702 GN=SAUR50 PE=1 SV=1)
Glyma.12G035800.Wm82.a4.v1	(1 of 155) K14488 - SAUR family protein (SAUR)	-1.10283	2.31638e-05	0.000118684	yes	0.35776	0.128023	0.352165	no	-0.271443	0.308485	0.630414	no	XP_003540937.1(protein SMALL AUXIN UP-REGULATED RNA 10 [Glycine max])	GO:0009733(biological_process:response to auxin)	K14488	SAUR	map04075(Plant hormone signal transduction)			PF02519.15(Auxin_inducible:Auxin responsive protein)	sp|Q9LTV3|SAU72_ARATH(Auxin-responsive protein SAUR72 OS=Arabidopsis thaliana OX=3702 GN=SAUR72 PE=2 SV=1)
Glyma.15G258800.Wm82.a4.v1	(1 of 155) K14488 - SAUR family protein (SAUR)	-0.00887773	0.980931	0.994317	no	0.458845	0.171759	0.423764	no	1.18119	0.000105624	0.000480861	yes	XP_003546804.1(auxin-responsive protein SAUR71 [Glycine max])	GO:0009733(biological_process:response to auxin)	K14488	SAUR	map04075(Plant hormone signal transduction)	ENOG410YUJ0(S:Function unknown)	ENOG410YUJ0(Auxin responsive protein)	PF02519.15(Auxin_inducible:Auxin responsive protein)	sp|Q9LTV3|SAU72_ARATH(Auxin-responsive protein SAUR72 OS=Arabidopsis thaliana OX=3702 GN=SAUR72 PE=2 SV=1)
Glyma.04G231100.Wm82.a4.v1	(1 of 155) K14488 - SAUR family protein (SAUR)	0.180605	0.502526	0.785397	no	-0.215703	0.410263	0.688764	no	1.31655	2.4887e-10	2.52783e-09	yes	KRH64344.1(hypothetical protein GLYMA_04G231100, partial [Glycine max])	GO:0009733(biological_process:response to auxin)	K14488	SAUR	map04075(Plant hormone signal transduction)	ENOG410YXA2(S:Function unknown)	ENOG410YXA2(Auxin-induced protein)	PF02519.15(Auxin_inducible:Auxin responsive protein)	sp|Q9ZUZ3|SAU32_ARATH(Auxin-responsive protein SAUR32 OS=Arabidopsis thaliana OX=3702 GN=SAUR32 PE=2 SV=1)
Glyma.14G030300.Wm82.a4.v1	(1 of 155) K14488 - SAUR family protein (SAUR)	-8.56646	5.04601e-08	3.85643e-07	yes	-4.15642	0.04742	0.176946	no	-3.04579	5.14e-05	0.000875477	yes	KHN11979.1(hypothetical protein glysoja_019952 [Glycine soja])	GO:0009733(biological_process:response to auxin)	K14488	SAUR	map04075(Plant hormone signal transduction)	ENOG410Z91T(S:Function unknown)	ENOG410Z91T(Auxin responsive protein)	PF02519.15(Auxin_inducible:Auxin responsive protein)	sp|Q9SGU2|SAU71_ARATH(Auxin-responsive protein SAUR71 OS=Arabidopsis thaliana OX=3702 GN=SAUR71 PE=2 SV=1)
Glyma.05G196300.Wm82.a4.v1	(1 of 155) K14488 - SAUR family protein (SAUR)	1.36257	6.85218e-05	0.000323155	yes	0.307216	0.42851	0.702486	no	-0.0222911	0.95887	0.989039	no	NP_001236702.1(putative SAUR-like auxin-responsive protein [Glycine max])	GO:0009733(biological_process:response to auxin)	K14488	SAUR	map04075(Plant hormone signal transduction)	ENOG410ZNE5(S:Function unknown)	ENOG410ZNE5(SAUR family)	PF02519.15(Auxin_inducible:Auxin responsive protein)	sp|P33083|AX6B_SOYBN(Auxin-induced protein 6B OS=Glycine max OX=3847 PE=2 SV=1)
Glyma.14G138700.Wm82.a4.v1	(1 of 155) K14488 - SAUR family protein (SAUR)	-2.75042	0.00136585	0.00492135	yes	-0.385452	0.549752	0.792326	no	0.137657	0.818771	0.940718	no	XP_003544655.2(auxin-responsive protein SAUR50 [Glycine max])	GO:0009733(biological_process:response to auxin)	K14488	SAUR	map04075(Plant hormone signal transduction)	ENOG410YIHK(S:Function unknown)	ENOG410YIHK(auxin-responsive protein)	PF02519.15(Auxin_inducible:Auxin responsive protein)	sp|O65695|SAU50_ARATH(Auxin-responsive protein SAUR50 OS=Arabidopsis thaliana OX=3702 GN=SAUR50 PE=1 SV=1)
Glyma.08G168300.Wm82.a4.v1	(1 of 155) K14488 - SAUR family protein (SAUR)	-0.726298	0.0492751	0.109898	no	-0.721563	0.0446972	0.169684	no	-1.05429	0.00568362	0.0453923	yes	XP_003532931.1(auxin-responsive protein SAUR71 [Glycine max])	GO:0009733(biological_process:response to auxin)	K14488	SAUR	map04075(Plant hormone signal transduction)	ENOG410YUJ0(S:Function unknown)	ENOG410YUJ0(Auxin responsive protein)	PF02519.15(Auxin_inducible:Auxin responsive protein)	sp|Q9LTV3|SAU72_ARATH(Auxin-responsive protein SAUR72 OS=Arabidopsis thaliana OX=3702 GN=SAUR72 PE=2 SV=1)
Glyma.09G222300.Wm82.a4.v1	(1 of 155) K14488 - SAUR family protein (SAUR)	-1.31554	0.00535137	0.0164983	yes	0.975378	0.00769623	0.0442081	no	0.331989	0.393282	0.706307	no	XP_003534357.1(auxin-induced protein 10A5-like [Glycine max])	GO:0009733(biological_process:response to auxin)	K14488	SAUR	map04075(Plant hormone signal transduction)	ENOG4111BAD(S:Function unknown)	ENOG4111BAD(auxin-induced protein)	PF02519.15(Auxin_inducible:Auxin responsive protein)	sp|P32295|ARG7_VIGRR(Indole-3-acetic acid-induced protein ARG7 OS=Vigna radiata var. radiata OX=3916 GN=ARG7 PE=2 SV=1)
Glyma.08G360700.Wm82.a4.v1	(1 of 155) K14488 - SAUR family protein (SAUR)	-4.65666	8.46641e-25	2.48082e-23	yes	1.37029	2.24e-05	0.000289312	yes	1.34108	0.00130554	0.0139089	yes	XP_006586283.1(auxin-responsive protein SAUR71 [Glycine max])	GO:0009733(biological_process:response to auxin)	K14488	SAUR	map04075(Plant hormone signal transduction)	ENOG410YZHQ(S:Function unknown)	ENOG410YZHQ(Auxin responsive protein)	PF02519.15(Auxin_inducible:Auxin responsive protein)	sp|Q9SGU2|SAU71_ARATH(Auxin-responsive protein SAUR71 OS=Arabidopsis thaliana OX=3702 GN=SAUR71 PE=2 SV=1)
Glyma.08G307500.Wm82.a4.v1	(1 of 235) PF02519 - Auxin responsive protein (Auxin_inducible)	-5.46132	0.0138142	0.0375279	yes	-5.77569	0.00738559	0.0427358	yes	-5.74666	0.00750956	0.0562211	no	KHM99643.1(hypothetical protein glysoja_006486 [Glycine soja])	GO:0009733(biological_process:response to auxin)	K14488	SAUR	map04075(Plant hormone signal transduction)	ENOG410Z91T(S:Function unknown)	ENOG410Z91T(Auxin responsive protein)	PF02519.15(Auxin_inducible:Auxin responsive protein)
Glyma.08G028500.Wm82.a4.v1	(1 of 155) K14488 - SAUR family protein (SAUR)	1.18615	0.0140165	0.0379945	yes	0.280477	0.614223	0.832813	no	0.287708	0.601722	0.843635	no	XP_003532456.2(auxin-responsive protein SAUR50 [Glycine max])	GO:0009733(biological_process:response to auxin)	K14488	SAUR	map04075(Plant hormone signal transduction)	ENOG410YR0G(S:Function unknown)	ENOG410YR0G(Auxin responsive protein)	PF02519.15(Auxin_inducible:Auxin responsive protein)	sp|P33083|AX6B_SOYBN(Auxin-induced protein 6B OS=Glycine max OX=3847 PE=2 SV=1)
Glyma.06G158700.Wm82.a4.v1	(1 of 155) K14488 - SAUR family protein (SAUR)	-2.01025	7.54268e-05	0.000353115	yes	-0.943906	0.0298649	0.126422	no	-2.0557	3.06e-05	0.000552261	yes	NP_001236763.1(putative SAUR-like auxin-responsive protein [Glycine max])	GO:0009733(biological_process:response to auxin)	K14488	SAUR	map04075(Plant hormone signal transduction)	ENOG410ZNE5(S:Function unknown)	ENOG410ZNE5(SAUR family)	PF02519.15(Auxin_inducible:Auxin responsive protein)	sp|Q9ZUZ3|SAU32_ARATH(Auxin-responsive protein SAUR32 OS=Arabidopsis thaliana OX=3702 GN=SAUR32 PE=2 SV=1)
Glyma.06G079200.Wm82.a4.v1	(1 of 155) K14488 - SAUR family protein (SAUR)	-1.39562	3.16683e-10	3.16637e-09	yes	2.19108	2.37e-15	1.38e-13	yes	1.85823	1.2e-10	6.43e-09	yes	NP_001237232.2(SAUR-like auxin-responsive family protein [Glycine max])	GO:0009733(biological_process:response to auxin)	K14488	SAUR	map04075(Plant hormone signal transduction)	ENOG410YIHK(S:Function unknown)	ENOG410YIHK(auxin-responsive protein)	PF02519.15(Auxin_inducible:Auxin responsive protein)	sp|Q9LTV3|SAU72_ARATH(Auxin-responsive protein SAUR72 OS=Arabidopsis thaliana OX=3702 GN=SAUR72 PE=2 SV=1)
Glyma.03G161400.Wm82.a4.v1	(1 of 4) PTHR31529:SF10 - LOB DOMAIN-CONTAINING PROTEIN 16	-2.3764	1.95904e-08	1.58409e-07	yes	-2.02089	9.7e-07	1.71e-05	yes	-1.59759	2.98e-05	0.000540671	yes	NP_001340894.1(LBD domain-containing transcription factor [Glycine max])	GO:0009755(biological_process:hormone-mediated signaling pathway); GO:0006471(biological_process:protein ADP-ribosylation); GO:0005634(cellular_component:nucleus); GO:0008270(molecular_function:zinc ion binding); GO:0003677(molecular_function:DNA binding); GO:0003950(molecular_function:NAD+ ADP-ribosyltransferase activity); GO:0045893(biological_process:positive regulation of transcription, DNA-t…	K13944	LBD16		ENOG410YA3N(S:Function unknown)	ENOG410YA3N(lob domain-containing protein)	PF03195.15(LOB:Lateral organ boundaries (LOB) domain)	sp|Q9SLB7|LBD16_ARATH(LOB domain-containing protein 16 OS=Arabidopsis thaliana OX=3702 GN=LBD16 PE=1 SV=1)
Glyma.10G035000.Wm82.a4.v1	(1 of 4) PTHR31529:SF10 - LOB DOMAIN-CONTAINING PROTEIN 16	-4.77119	2.40705e-05	0.000123053	yes	2.54941	0.117452	0.332803	no	2.24046	1.8e-20	1.61e-18	yes	XP_003536930.1(LOB domain-containing protein 16 [Glycine max])	GO:0009755(biological_process:hormone-mediated signaling pathway); GO:0006471(biological_process:protein ADP-ribosylation); GO:0005634(cellular_component:nucleus); GO:0008270(molecular_function:zinc ion binding); GO:0003677(molecular_function:DNA binding); GO:0003950(molecular_function:NAD+ ADP-ribosyltransferase activity); GO:0045893(biological_process:positive regulation of transcription, DNA-t…	K13944	LBD16		ENOG410YA3N(M:Cell wall/membrane/envelope biogenesis)	ENOG410YA3N(Gram-negative-bacterium-type cell outer membrane assembly)	PF03195.15(LOB:Lateral organ boundaries (LOB) domain)	sp|Q9SLB7|LBD16_ARATH(LOB domain-containing protein 16 OS=Arabidopsis thaliana OX=3702 GN=LBD16 PE=1 SV=1)
Glyma.13G121300.Wm82.a4.v1	(1 of 4) PTHR31529:SF10 - LOB DOMAIN-CONTAINING PROTEIN 16	-4.05171	0.00129417	0.0046878	yes	1.25046	0.54987	0.792422	no	2.3184	0.000488826	0.00438904	yes	KRH19529.1(hypothetical protein GLYMA_13G121300 [Glycine max])	GO:0009755(biological_process:hormone-mediated signaling pathway); GO:0005634(cellular_component:nucleus); GO:0045893(biological_process:positive regulation of transcription, DNA-templated)	K13944	LBD16		ENOG410YA3N(S:Function unknown)	ENOG410YA3N(lob domain-containing protein)	PF03195.15(LOB:Lateral organ boundaries (LOB) domain)	sp|Q9SLB7|LBD16_ARATH(LOB domain-containing protein 16 OS=Arabidopsis thaliana OX=3702 GN=LBD16 PE=1 SV=1)
Glyma.16G026900.Wm82.a4.v1	(1 of 6) K14506 - jasmonic acid-amino synthetase (JAR1)	1.0106	9.82549e-09	8.2715e-08	yes	-1.37751	5.05e-13	2.29e-11	yes	-1.30889	1.26e-08	4.94e-07	yes	XP_006598916.1(jasmonic acid-amido synthetase JAR1 [Glycine max])	GO:0005737(cellular_component:cytoplasm); GO:0016881(molecular_function:acid-amino acid ligase activity); GO:0009611(biological_process:response to wounding); GO:0080123(molecular_function:jasmonate-amino synthetase activity); GO:0009864(biological_process:induced systemic resistance, jasmonic acid mediated signaling pathway); GO:0009694(biological_process:jasmonic acid metabolic process)	K14506	JAR1_4_6	map04075(Plant hormone signal transduction)	ENOG410XQH0(S:Function unknown)	ENOG410XQH0(Indole-3-acetic acid-amido synthetase)	PF03321.14(GH3:GH3 auxin-responsive promoter)	sp|A0A1J6KGJ9|JAR4_NICAT(Jasmonoyl--L-amino acid synthetase JAR4 OS=Nicotiana attenuata OX=49451 GN=JAR4 PE=1 SV=1)
Glyma.19G254000.Wm82.a4.v1	(1 of 6) K14506 - jasmonic acid-amino synthetase (JAR1)	-0.924866	1.80613e-06	1.10609e-05	no	-0.94659	3.17e-06	5e-05	no	-1.18908	1.06e-07	3.46e-06	yes	XP_006604884.1(jasmonic acid-amido synthetase JAR1 [Glycine max])	GO:0005737(cellular_component:cytoplasm); GO:0016881(molecular_function:acid-amino acid ligase activity); GO:0009611(biological_process:response to wounding); GO:0080123(molecular_function:jasmonate-amino synthetase activity); GO:0009864(biological_process:induced systemic resistance, jasmonic acid mediated signaling pathway); GO:0009694(biological_process:jasmonic acid metabolic process)	K14506	JAR1_4_6	map04075(Plant hormone signal transduction)	ENOG410XQH0(S:Function unknown)	ENOG410XQH0(Indole-3-acetic acid-amido synthetase)	PF03321.14(GH3:GH3 auxin-responsive promoter)	sp|A0A1J6KGJ9|JAR4_NICAT(Jasmonoyl--L-amino acid synthetase JAR4 OS=Nicotiana attenuata OX=49451 GN=JAR4 PE=1 SV=1)
Glyma.03G256200.Wm82.a4.v1	(1 of 6) K14506 - jasmonic acid-amino synthetase (JAR1)	-0.441309	0.010612	0.0298769	no	-1.13769	1.21e-09	3.47e-08	yes	-0.981154	0.000666297	0.00790861	no	XP_003521802.1(jasmonic acid-amido synthetase JAR1 [Glycine max])	GO:0005737(cellular_component:cytoplasm); GO:0016881(molecular_function:acid-amino acid ligase activity); GO:0009611(biological_process:response to wounding); GO:0080123(molecular_function:jasmonate-amino synthetase activity); GO:0009864(biological_process:induced systemic resistance, jasmonic acid mediated signaling pathway); GO:0009694(biological_process:jasmonic acid metabolic process)	K14506	JAR1_4_6	map04075(Plant hormone signal transduction)	ENOG410XQH0(S:Function unknown)	ENOG410XQH0(Indole-3-acetic acid-amido synthetase)	PF03321.14(GH3:GH3 auxin-responsive promoter)	sp|A0A1J6KGJ9|JAR4_NICAT(Jasmonoyl--L-amino acid synthetase JAR4 OS=Nicotiana attenuata OX=49451 GN=JAR4 PE=1 SV=1)
Glyma.08G264701.Wm82.a4.v1	(1 of 8) PTHR33077:SF13 - PROTEIN TIFY 10A-RELATED	2.70889	0.00261946	0.00876304	yes	3.23495	2.31e-05	0.000297196	yes	1.50778	0.165594	0.454877	no	RZB98947.1(Protein TIFY 10A [Glycine soja])	GO:0016787(molecular_function:hydrolase activity); GO:0005634(cellular_component:nucleus); GO:0009611(biological_process:response to wounding); GO:0016042(biological_process:lipid catabolic process); GO:2000022(biological_process:regulation of jasmonic acid mediated signaling pathway); GO:0031347(biological_process:regulation of defense response)	K13464	JAZ	map04075(Plant hormone signal transduction)	ENOG410XRFI(S:Function unknown); ENOG410ZDCD(S:Function unknown); ENOG410ZF1V(S:Function unknown)	ENOG410XRFI(triglyceride lipase activity); ENOG410ZDCD(jasmonate ZIM domain-containing protein); ENOG410ZF1V(tify domain)	PF06200.15(tify:tify domain)	sp|Q9LMA8|TI10A_ARATH(Protein TIFY 10A OS=Arabidopsis thaliana OX=3702 GN=TIFY10A PE=1 SV=1)
Glyma.04G013800.Wm82.a4.v1	(1 of 18) K13464 - jasmonate ZIM domain-containing protein (JAZ)	1.45507	0.0420198	0.0962588	no	1.74579	0.00676961	0.0400732	yes	1.87462	0.00948007	0.0672408	no	XP_003523520.1(protein TIFY 10A [Glycine max])	GO:2000022(biological_process:regulation of jasmonic acid mediated signaling pathway); GO:0005634(cellular_component:nucleus); GO:0009611(biological_process:response to wounding); GO:0031347(biological_process:regulation of defense response)	K13464	JAZ	map04075(Plant hormone signal transduction)	ENOG410ZDCD(S:Function unknown); ENOG410ZF1V(S:Function unknown); ENOG410XRFI(S:Function unknown)	ENOG410ZDCD(PIG-X / PBN1); ENOG410ZF1V(tify domain); ENOG410XRFI(jasmonate ZIM domain-containing protein)	PF06200.15(tify:tify domain); PF09425.11(Jas_motif:Jas motif)	sp|Q9LMA8|TI10A_ARATH(Protein TIFY 10A OS=Arabidopsis thaliana OX=3702 GN=TIFY10A PE=1 SV=1)
Glyma.09G071600.Wm82.a4.v1	(1 of 8) PTHR33077:SF13 - PROTEIN TIFY 10A-RELATED	1.26961	1.72984e-13	2.36283e-12	yes	0.0425276	0.836967	0.941856	no	0.223398	0.757826	0.918511	no	XP_028181619.1(protein TIFY 10A-like isoform X1 [Glycine soja])	GO:2000022(biological_process:regulation of jasmonic acid mediated signaling pathway); GO:0005634(cellular_component:nucleus); GO:0009611(biological_process:response to wounding); GO:0031347(biological_process:regulation of defense response)	K13464	JAZ	map04075(Plant hormone signal transduction)	ENOG410ZDCD(S:Function unknown)	ENOG410ZDCD(jasmonate ZIM domain-containing protein)	PF06200.15(tify:tify domain); PF09425.11(Jas_motif:Jas motif)	sp|Q9LMA8|TI10A_ARATH(Protein TIFY 10A OS=Arabidopsis thaliana OX=3702 GN=TIFY10A PE=1 SV=1)
Glyma.15G179600.Wm82.a4.v1	(1 of 8) PTHR33077:SF13 - PROTEIN TIFY 10A-RELATED	1.72127	1.86765e-30	7.36345e-29	yes	0.360208	0.0409677	0.1593	no	0.266724	0.702766	0.89356	no	XP_003546514.1(protein TIFY 10A [Glycine max])	GO:2000022(biological_process:regulation of jasmonic acid mediated signaling pathway); GO:0005634(cellular_component:nucleus); GO:0009611(biological_process:response to wounding); GO:0031347(biological_process:regulation of defense response)	K13464	JAZ	map04075(Plant hormone signal transduction)	ENOG410ZDCD(S:Function unknown)	ENOG410ZDCD(jasmonate ZIM domain-containing protein)	PF06200.15(tify:tify domain); PF09425.11(Jas_motif:Jas motif)	sp|Q9LMA8|TI10A_ARATH(Protein TIFY 10A OS=Arabidopsis thaliana OX=3702 GN=TIFY10A PE=1 SV=1)
Glyma.16G010000.Wm82.a4.v1	(1 of 8) PTHR33077:SF13 - PROTEIN TIFY 10A-RELATED	1.56107	8.47956e-08	6.27451e-07	yes	0.87071	0.00828223	0.0467443	no	1.24812	0.192782	0.494698	no	NP_001240270.1(uncharacterized protein LOC100815478 [Glycine max])	GO:2000022(biological_process:regulation of jasmonic acid mediated signaling pathway); GO:0005634(cellular_component:nucleus); GO:0009611(biological_process:response to wounding); GO:0031347(biological_process:regulation of defense response)	K13464	JAZ	map04075(Plant hormone signal transduction)	ENOG41114YW(S:Function unknown); ENOG410ZDCD(S:Function unknown)	ENOG41114YW(TIFY); ENOG410ZDCD(jasmonate ZIM domain-containing protein)	PF06200.15(tify:tify domain); PF09425.11(Jas_motif:Jas motif)	sp|Q8H395|TI10B_ORYSJ(Protein TIFY 10b OS=Oryza sativa subsp. japonica OX=39947 GN=TIFY10B PE=1 SV=1)
Glyma.17G043700.Wm82.a4.v1	(1 of 4) PTHR33077//PTHR33077:SF5 - FAMILY NOT NAMED // PROTEIN TIFY 3A-RELATED	0.766315	0.0221773	0.0562485	no	1.46772	4.34e-07	8.28e-06	yes	0.940221	0.0152281	0.095322	no	NP_001238247.2(CCT and tify domains-containing protein [Glycine max])		K13464	JAZ	map04075(Plant hormone signal transduction)	ENOG410YSZ1(S:Function unknown)	ENOG410YSZ1(Divergent CCT motif)	PF06200.15(tify:tify domain); PF09425.11(Jas_motif:Jas motif)	sp|Q9C5K8|TIF3B_ARATH(Protein TIFY 3B OS=Arabidopsis thaliana OX=3702 GN=TIFY3B PE=1 SV=1)
Glyma.17G047700.Wm82.a4.v1	(1 of 8) PTHR33077:SF13 - PROTEIN TIFY 10A-RELATED	-1.25927	0.00132451	0.00478586	yes	-1.25837	0.00052974	0.00470064	yes	0.237482	0.817015	0.940013	no	NP_001237073.2(CCT motif and tify domain-containing protein [Glycine max])	GO:2000022(biological_process:regulation of jasmonic acid mediated signaling pathway); GO:0005634(cellular_component:nucleus); GO:0009611(biological_process:response to wounding); GO:0031347(biological_process:regulation of defense response)	K13464	JAZ	map04075(Plant hormone signal transduction)	ENOG410ZDCD(S:Function unknown); ENOG410ZF1V(S:Function unknown)	ENOG410ZDCD(jasmonate ZIM domain-containing protein); ENOG410ZF1V(tify domain)	PF06200.15(tify:tify domain); PF09425.11(Jas_motif:Jas motif)	sp|Q9LMA8|TI10A_ARATH(Protein TIFY 10A OS=Arabidopsis thaliana OX=3702 GN=TIFY10A PE=1 SV=1)
Glyma.11G038600.Wm82.a4.v1	(1 of 18) K13464 - jasmonate ZIM domain-containing protein (JAZ)	-2.34113	1.05627e-05	5.74087e-05	yes	-1.41241	0.00250565	0.0176659	yes	1.00666	0.497616	0.782728	no	NP_001237160.1(uncharacterized protein LOC100306332 [Glycine max])	GO:2000022(biological_process:regulation of jasmonic acid mediated signaling pathway); GO:0005634(cellular_component:nucleus); GO:0009611(biological_process:response to wounding); GO:0031347(biological_process:regulation of defense response)	K13464	JAZ	map04075(Plant hormone signal transduction)	ENOG410ZDCD(S:Function unknown)	ENOG410ZDCD(jasmonate ZIM domain-containing protein)	PF06200.15(tify:tify domain); PF09425.11(Jas_motif:Jas motif)	sp|Q84R94|TI10A_ORYSJ(Protein TIFY 10a OS=Oryza sativa subsp. japonica OX=39947 GN=TIFY10A PE=1 SV=1)
Glyma.01G096600.Wm82.a4.v1	(1 of 4) K13422 - transcription factor MYC2 (MYC2)	-1.13196	1.59839e-05	8.41381e-05	yes	-0.679987	0.00622685	0.0374348	no	-0.256628	0.46704	0.76131	no	XP_003516794.1(transcription factor MYC2 [Glycine max])	GO:0046983(molecular_function:protein dimerization activity)	K13422	MYC2	map04016(MAPK signaling pathway - plant); map04075(Plant hormone signal transduction)	ENOG410YCJJ(K:Transcription)	ENOG410YCJJ(anthocyanin-containing compound biosynthetic process)	PF14215.7(bHLH-MYC_N:bHLH-MYC and R2R3-MYB transcription factors N-terminal); PF00010.27(HLH:Helix-loop-helix DNA-binding domain)	sp|Q39204|MYC2_ARATH(Transcription factor MYC2 OS=Arabidopsis thaliana OX=3702 GN=MYC2 PE=1 SV=2)
Glyma.03G148300.Wm82.a4.v1	(1 of 5) K14493 - gibberellin receptor GID1 (GID1)	1.18484	2.0926e-18	4.18357e-17	yes	-0.107271	0.498537	0.757177	no	-0.505166	0.0117373	0.0788611	no	XP_006576880.1(gibberellin receptor GID1B [Glycine max])	GO:0005737(cellular_component:cytoplasm); GO:0016787(molecular_function:hydrolase activity); GO:0048444(biological_process:floral organ morphogenesis); GO:0010331(molecular_function:gibberellin binding); GO:0005634(cellular_component:nucleus); GO:0010325(biological_process:raffinose family oligosaccharide biosynthetic process); GO:0008152(biological_process:metabolic process); GO:0009939(biologic…	K14493	GID1	map04075(Plant hormone signal transduction)	COG0657(S:Function unknown)	COG0657(Coiled-coil domain-containing protein)	PF07859.14(Abhydrolase_3:alpha/beta hydrolase fold); PF00135.29(COesterase:Carboxylesterase family)	sp|Q9LYC1|GID1B_ARATH(Gibberellin receptor GID1B OS=Arabidopsis thaliana OX=3702 GN=GID1B PE=1 SV=1)
Glyma.09G149200.Wm82.a4.v1	(1 of 3) 1.14.11.12 - Gibberellin-44 dioxygenase / Gibberellin A44 oxidase	-3.11297	1.96522e-15	3.13121e-14	yes	-1.63274	4.51e-07	8.59e-06	yes	-1.31564	0.00033352	0.00439487	yes	NP_001358565.1(gibberellin 20-oxidase [Glycine max])	GO:0047927(molecular_function:gibberellin-44 dioxygenase activity); GO:0016707(molecular_function:gibberellin 3-beta-dioxygenase activity); GO:0046872(molecular_function:metal ion binding); GO:0055114(biological_process:oxidation-reduction process); GO:0016491(molecular_function:oxidoreductase activity)	K05282	GA20ox	map00904(Diterpenoid biosynthesis)	COG3491(S:Function unknown)	COG3491(2OGFe(II) oxygenase)	PF03171.21(2OG-FeII_Oxy:2OG-Fe(II) oxygenase superfamily); PF14226.7(DIOX_N:non-haem dioxygenase in morphine synthesis N-terminal)	sp|Q39110|GAOX1_ARATH(Gibberellin 20 oxidase 1 OS=Arabidopsis thaliana OX=3702 GN=GA20OX1 PE=2 SV=2)
Glyma.16G200800.Wm82.a4.v1	(1 of 3) 1.14.11.12 - Gibberellin-44 dioxygenase / Gibberellin A44 oxidase	-7.4999	1.30931e-69	2.0013e-67	yes	-5.05871	4.64e-15	2.63e-13	yes	-3.60499	3.67e-30	1.32e-27	yes	XP_028206568.1(gibberellin 20 oxidase 1-like [Glycine soja])	GO:0046872(molecular_function:metal ion binding); GO:0016707(molecular_function:gibberellin 3-beta-dioxygenase activity); GO:0047927(molecular_function:gibberellin-44 dioxygenase activity); GO:0055114(biological_process:oxidation-reduction process); GO:0016491(molecular_function:oxidoreductase activity)	K05282	GA20ox	map00904(Diterpenoid biosynthesis)	COG3491(S:Function unknown)	COG3491(2OGFe(II) oxygenase)	PF03171.21(2OG-FeII_Oxy:2OG-Fe(II) oxygenase superfamily); PF14226.7(DIOX_N:non-haem dioxygenase in morphine synthesis N-terminal)	sp|Q39111|GAOX2_ARATH(Gibberellin 20 oxidase 2 OS=Arabidopsis thaliana OX=3702 GN=GA20OX2 PE=2 SV=1)
Glyma.20G153400.Wm82.a4.v1	(1 of 3) 1.14.11.12 - Gibberellin-44 dioxygenase / Gibberellin A44 oxidase	-3.02697	0.000724334	0.0027811	yes	-1.90182	0.0100618	0.0544957	no	-2.48135	0.000788634	0.00910643	yes	XP_003555361.1(gibberellin 20 oxidase 2 [Glycine max])	GO:0009826(biological_process:unidimensional cell growth); GO:0051213(molecular_function:dioxygenase activity); GO:0009686(biological_process:gibberellin biosynthetic process); GO:0009416(biological_process:response to light stimulus); GO:0045544(molecular_function:gibberellin 20-oxidase activity); GO:0046872(molecular_function:metal ion binding); GO:0009908(biological_process:flower development)…	K05282	GA20ox	map00904(Diterpenoid biosynthesis)	COG3491(S:Function unknown)	COG3491(2OGFe(II) oxygenase)	PF03171.21(2OG-FeII_Oxy:2OG-Fe(II) oxygenase superfamily); PF14226.7(DIOX_N:non-haem dioxygenase in morphine synthesis N-terminal)	sp|Q39110|GAOX1_ARATH(Gibberellin 20 oxidase 1 OS=Arabidopsis thaliana OX=3702 GN=GA20OX1 PE=2 SV=2)
Glyma.03G009600.Wm82.a4.v1	(1 of 2) PTHR10209//PTHR10209:SF151 - OXIDOREDUCTASE, 2OG-FE II OXYGENASE FAMILY PROTEIN // SUBFAMILY NOT NAMED	-3.98046	4.05053e-48	3.3053e-46	yes	-2.44124	2.5e-25	3.38e-23	yes	-1.45948	2.32e-08	8.63e-07	yes	XP_003521887.1(gibberellin 20-oxidase-like protein [Glycine max])	GO:0016787(molecular_function:hydrolase activity); GO:0051213(molecular_function:dioxygenase activity); GO:0016707(molecular_function:gibberellin 3-beta-dioxygenase activity); GO:0016042(biological_process:lipid catabolic process); GO:0046872(molecular_function:metal ion binding); GO:0055114(biological_process:oxidation-reduction process); GO:0016491(molecular_function:oxidoreductase activity)				COG3491(K:Transcription)	COG3491(Transcription factor)	PF03171.21(2OG-FeII_Oxy:2OG-Fe(II) oxygenase superfamily); PF14226.7(DIOX_N:non-haem dioxygenase in morphine synthesis N-terminal)	sp|F4KBY0|GAOXL_ARATH(Gibberellin 20-oxidase-like protein OS=Arabidopsis thaliana OX=3702 GN=At5g51310 PE=2 SV=1)
Glyma.13G035600.Wm82.a4.v1	(1 of 10) 4.2.3.19 - Ent-kaurene synthase / Ent-kaurene synthetase B	-5.98966	0.00294983	0.00974884	yes	-1.26943	0.268164	0.549015	no	-1.22603	0.287705	0.609576	no	XP_003541973.1(gibberellin 20 oxidase 2 [Glycine max])	GO:0009826(biological_process:unidimensional cell growth); GO:0051213(molecular_function:dioxygenase activity); GO:0016707(molecular_function:gibberellin 3-beta-dioxygenase activity); GO:0009686(biological_process:gibberellin biosynthetic process); GO:0009416(biological_process:response to light stimulus); GO:0047927(molecular_function:gibberellin-44 dioxygenase activity); GO:0045544(molecular_fu…	K05282	GA20ox	map00904(Diterpenoid biosynthesis)	COG3491(S:Function unknown)	COG3491(2OGFe(II) oxygenase)	PF03171.21(2OG-FeII_Oxy:2OG-Fe(II) oxygenase superfamily); PF14226.7(DIOX_N:non-haem dioxygenase in morphine synthesis N-terminal)	sp|P0C5H5|GAOX2_ORYSI(Gibberellin 20 oxidase 2 OS=Oryza sativa subsp. indica OX=39946 GN=20ox2 PE=1 SV=1)
Glyma.07G236100.Wm82.a4.v1	(1 of 4) PTHR10209//PTHR10209:SF160 - OXIDOREDUCTASE, 2OG-FE II OXYGENASE FAMILY PROTEIN // GIBBERELLIN 2-BETA-DIOXYGENASE 4	3.19293	4.7871e-28	1.67177e-26	yes	2.21697	4.93e-12	1.93e-10	yes	2.49088	1.36e-12	9.81e-11	yes	XP_003528604.1(gibberellin 2-beta-dioxygenase 2 [Glycine max])	GO:0052634(molecular_function:C-19 gibberellin 2-beta-dioxygenase activity); GO:0051213(molecular_function:dioxygenase activity); GO:0009416(biological_process:response to light stimulus); GO:0055114(biological_process:oxidation-reduction process); GO:0045543(molecular_function:gibberellin 2-beta-dioxygenase activity); GO:0046872(molecular_function:metal ion binding); GO:0045487(biological_proces…	K04125	GA2ox	map00904(Diterpenoid biosynthesis)	COG3491(S:Function unknown)	COG3491(glycopeptide alpha-N-acetylgalactosaminidase activity)	PF03171.21(2OG-FeII_Oxy:2OG-Fe(II) oxygenase superfamily); PF14226.7(DIOX_N:non-haem dioxygenase in morphine synthesis N-terminal)	sp|Q9XHM5|G2OX2_PEA(Gibberellin 2-beta-dioxygenase 2 OS=Pisum sativum OX=3888 GN=GA2OX2 PE=2 SV=1)
Glyma.13G218200.Wm82.a4.v1	(1 of 5) PTHR10209//PTHR10209:SF171 - OXIDOREDUCTASE, 2OG-FE II OXYGENASE FAMILY PROTEIN // GIBBERELLIN 2-BETA-DIOXYGENASE 2-RELATED	2.73725	3.57103e-26	1.11327e-24	yes	1.16869	0.000419242	0.00384341	yes	0.669892	0.122019	0.379557	no	XP_003542935.1(gibberellin 2-beta-dioxygenase [Glycine max])	GO:0052634(molecular_function:C-19 gibberellin 2-beta-dioxygenase activity); GO:0051213(molecular_function:dioxygenase activity); GO:0009686(biological_process:gibberellin biosynthetic process); GO:0009416(biological_process:response to light stimulus); GO:0055114(biological_process:oxidation-reduction process); GO:0045543(molecular_function:gibberellin 2-beta-dioxygenase activity); GO:0046872(mo…	K04125	GA2ox	map00904(Diterpenoid biosynthesis)	COG3491(S:Function unknown)	COG3491(-)	PF03171.21(2OG-FeII_Oxy:2OG-Fe(II) oxygenase superfamily); PF14226.7(DIOX_N:non-haem dioxygenase in morphine synthesis N-terminal)	sp|Q9XG83|G2OX_PHACN(Gibberellin 2-beta-dioxygenase OS=Phaseolus coccineus OX=3886 GN=GA2OX1 PE=2 SV=1)
Glyma.09G032200.Wm82.a4.v1	(1 of 4) PTHR10209//PTHR10209:SF160 - OXIDOREDUCTASE, 2OG-FE II OXYGENASE FAMILY PROTEIN // GIBBERELLIN 2-BETA-DIOXYGENASE 4	-6.18112	0.00146216	0.0052288	yes	-0.878525	0.382708	0.665804	no	-2.01109	0.084229	0.302608	no	XP_003534805.1(gibberellin 2-beta-dioxygenase 2 [Glycine max])	GO:0052634(molecular_function:C-19 gibberellin 2-beta-dioxygenase activity); GO:0051213(molecular_function:dioxygenase activity); GO:0009416(biological_process:response to light stimulus); GO:0055114(biological_process:oxidation-reduction process); GO:0046872(molecular_function:metal ion binding); GO:0045487(biological_process:gibberellin catabolic process); GO:0016491(molecular_function:oxidored…	K04125	GA2ox	map00904(Diterpenoid biosynthesis)	COG3491(S:Function unknown)	COG3491(2OGFe(II) oxygenase)	PF03171.21(2OG-FeII_Oxy:2OG-Fe(II) oxygenase superfamily); PF14226.7(DIOX_N:non-haem dioxygenase in morphine synthesis N-terminal)	sp|Q9XHM5|G2OX2_PEA(Gibberellin 2-beta-dioxygenase 2 OS=Pisum sativum OX=3888 GN=GA2OX2 PE=2 SV=1)
Glyma.17G037300.Wm82.a4.v1	(1 of 4) PTHR10209//PTHR10209:SF160 - OXIDOREDUCTASE, 2OG-FE II OXYGENASE FAMILY PROTEIN // GIBBERELLIN 2-BETA-DIOXYGENASE 4	1.50261	0.001643	0.00579256	yes	0.502696	0.354579	0.638909	no	0.276995	0.658352	0.873059	no	XP_003550570.1(gibberellin 2-beta-dioxygenase 2 isoform X1 [Glycine max])	GO:0052634(molecular_function:C-19 gibberellin 2-beta-dioxygenase activity); GO:0051213(molecular_function:dioxygenase activity); GO:0009416(biological_process:response to light stimulus); GO:0055114(biological_process:oxidation-reduction process); GO:0045543(molecular_function:gibberellin 2-beta-dioxygenase activity); GO:0046872(molecular_function:metal ion binding); GO:0045487(biological_proces…	K04125	GA2ox	map00904(Diterpenoid biosynthesis)	COG3491(S:Function unknown)	COG3491(2OGFe(II) oxygenase)	PF03171.21(2OG-FeII_Oxy:2OG-Fe(II) oxygenase superfamily); PF14226.7(DIOX_N:non-haem dioxygenase in morphine synthesis N-terminal)	sp|Q9XHM5|G2OX2_PEA(Gibberellin 2-beta-dioxygenase 2 OS=Pisum sativum OX=3888 GN=GA2OX2 PE=2 SV=1)
Glyma.10G010700.Wm82.a4.v1	(1 of 4) PTHR10209//PTHR10209:SF109 - OXIDOREDUCTASE, 2OG-FE II OXYGENASE FAMILY PROTEIN // SUBFAMILY NOT NAMED	2.35762	0.00035587	0.00145998	yes	0.228248	0.81292	0.930731	no	0.458259	0.618609	0.851915	no	XP_003536863.1(gibberellin 2-beta-dioxygenase 2 [Glycine max])	GO:0052634(molecular_function:C-19 gibberellin 2-beta-dioxygenase activity); GO:0051213(molecular_function:dioxygenase activity); GO:0009416(biological_process:response to light stimulus); GO:0055114(biological_process:oxidation-reduction process); GO:0046872(molecular_function:metal ion binding); GO:0045487(biological_process:gibberellin catabolic process); GO:0016491(molecular_function:oxidored…	K04125	GA2ox	map00904(Diterpenoid biosynthesis)	COG3491(S:Function unknown)	COG3491(2OGFe(II) oxygenase)	PF03171.21(2OG-FeII_Oxy:2OG-Fe(II) oxygenase superfamily); PF14226.7(DIOX_N:non-haem dioxygenase in morphine synthesis N-terminal)	sp|Q9XHM5|G2OX2_PEA(Gibberellin 2-beta-dioxygenase 2 OS=Pisum sativum OX=3888 GN=GA2OX2 PE=2 SV=1)
Glyma.15G093900.Wm82.a4.v1	(1 of 5) PTHR10209//PTHR10209:SF171 - OXIDOREDUCTASE, 2OG-FE II OXYGENASE FAMILY PROTEIN // GIBBERELLIN 2-BETA-DIOXYGENASE 2-RELATED	2.80444	1.21439e-18	2.47987e-17	yes	0.81392	0.0512309	0.186657	no	0.404545	0.402858	0.714292	no	NP_001242439.2(gibberellin 2-beta-dioxygenase 8 [Glycine max])	GO:0052634(molecular_function:C-19 gibberellin 2-beta-dioxygenase activity); GO:0051213(molecular_function:dioxygenase activity); GO:0009686(biological_process:gibberellin biosynthetic process); GO:0009416(biological_process:response to light stimulus); GO:0055114(biological_process:oxidation-reduction process); GO:0045543(molecular_function:gibberellin 2-beta-dioxygenase activity); GO:0046872(mo…	K04125	GA2ox	map00904(Diterpenoid biosynthesis)	COG3491(S:Function unknown)	COG3491(2OGFe(II) oxygenase)	PF03171.21(2OG-FeII_Oxy:2OG-Fe(II) oxygenase superfamily); PF14226.7(DIOX_N:non-haem dioxygenase in morphine synthesis N-terminal)	sp|Q9XG83|G2OX_PHACN(Gibberellin 2-beta-dioxygenase OS=Phaseolus coccineus OX=3886 GN=GA2OX1 PE=2 SV=1)
Glyma.11G104800.Wm82.a4.v1	(1 of 10) PTHR10209//PTHR10209:SF177 - OXIDOREDUCTASE, 2OG-FE II OXYGENASE FAMILY PROTEIN // SUBFAMILY NOT NAMED	4.08269	0.00139441	0.00501454	yes	2.21493	0.20509	0.470202	no	1.91496	0.299106	1	no	XP_003540648.3(gibberellin 2-beta-dioxygenase 8 [Glycine max])	GO:0016021(cellular_component:integral component of membrane); GO:0046872(molecular_function:metal ion binding); GO:0051213(molecular_function:dioxygenase activity); GO:0055114(biological_process:oxidation-reduction process); GO:0016491(molecular_function:oxidoreductase activity)	K04125	GA2ox	map00904(Diterpenoid biosynthesis)	COG3491(S:Function unknown)	COG3491(-)	PF03171.21(2OG-FeII_Oxy:2OG-Fe(II) oxygenase superfamily); PF14226.7(DIOX_N:non-haem dioxygenase in morphine synthesis N-terminal)	sp|Q7XP65|G2OX6_ORYSJ(Gibberellin 2-beta-dioxygenase 6 OS=Oryza sativa subsp. japonica OX=39947 GN=GA2OX6 PE=1 SV=1)
Glyma.13G259400.Wm82.a4.v1	(1 of 5) PTHR10209:SF91 - GIBBERELLIN 2-BETA-DIOXYGENASE 1	-0.709186	0.026094	0.0645598	no	-1.17277	0.000859939	0.00713509	yes	-0.653599	0.0627718	0.253041	no	NP_001242558.2(gibberellin 2-beta-dioxygenase 6 [Glycine max])	GO:0052634(molecular_function:C-19 gibberellin 2-beta-dioxygenase activity); GO:0051213(molecular_function:dioxygenase activity); GO:0009416(biological_process:response to light stimulus); GO:0055114(biological_process:oxidation-reduction process); GO:0045543(molecular_function:gibberellin 2-beta-dioxygenase activity); GO:0046872(molecular_function:metal ion binding); GO:0045487(biological_proces…	K04125	GA2ox	map00904(Diterpenoid biosynthesis)	COG3491(S:Function unknown)	COG3491(Coiled-coil domain-containing protein)	PF03171.21(2OG-FeII_Oxy:2OG-Fe(II) oxygenase superfamily); PF14226.7(DIOX_N:non-haem dioxygenase in morphine synthesis N-terminal)	sp|Q9SQ80|G2OX1_PEA(Gibberellin 2-beta-dioxygenase 1 OS=Pisum sativum OX=3888 GN=GA2OX1 PE=1 SV=1)
Glyma.12G029800.Wm82.a4.v1	(1 of 10) PTHR10209//PTHR10209:SF177 - OXIDOREDUCTASE, 2OG-FE II OXYGENASE FAMILY PROTEIN // SUBFAMILY NOT NAMED	-1.81397	0.00752926	0.0222227	yes	-1.72905	0.0073725	0.0426964	yes	-2.59398	0.000479849	0.00598434	yes	XP_003540648.3(gibberellin 2-beta-dioxygenase 8 [Glycine max])	GO:0016021(cellular_component:integral component of membrane); GO:0046872(molecular_function:metal ion binding); GO:0051213(molecular_function:dioxygenase activity); GO:0055114(biological_process:oxidation-reduction process); GO:0016491(molecular_function:oxidoreductase activity)	K04125	GA2ox	map00904(Diterpenoid biosynthesis)	COG3491(S:Function unknown)	COG3491(2OGFe(II) oxygenase)	PF03171.21(2OG-FeII_Oxy:2OG-Fe(II) oxygenase superfamily); PF14226.7(DIOX_N:non-haem dioxygenase in morphine synthesis N-terminal)	sp|Q7XP65|G2OX6_ORYSJ(Gibberellin 2-beta-dioxygenase 6 OS=Oryza sativa subsp. japonica OX=39947 GN=GA2OX6 PE=1 SV=1)
Glyma.19G224700.Wm82.a4.v1	(1 of 6) K12126 - phytochrome-interacting factor 3 (PIF3)	-4.01187	4.98107e-16	8.29787e-15	yes	-0.933692	0.00648555	0.0386485	no	-0.716418	0.0368033	0.177425	no	XP_006604779.1(transcription factor PIF3 [Glycine max])	GO:0046983(molecular_function:protein dimerization activity)	K12126	PIF3	map04712(Circadian rhythm - plant); map04075(Plant hormone signal transduction)	ENOG4111SYS(K:Transcription); ENOG410Z7Z7(S:Function unknown)	ENOG4111SYS(Transcription factor); ENOG410Z7Z7(Pentatricopeptide repeat-containing protein)	PF00010.27(HLH:Helix-loop-helix DNA-binding domain)	sp|O80536|PIF3_ARATH(Transcription factor PIF3 OS=Arabidopsis thaliana OX=3702 GN=PIF3 PE=1 SV=1)
Glyma.07G155500.Wm82.a4.v1	(1 of 3) PTHR31213:SF3 - ABSCISIC ACID RECEPTOR PYL4	1.25535	1.30813e-11	1.51032e-10	yes	-1.4965	6.79e-13	3.02e-11	yes	-1.25988	8.71e-09	3.51e-07	yes	XP_003529174.1(abscisic acid receptor PYL4 [Glycine max])	GO:0005737(cellular_component:cytoplasm); GO:0038023(molecular_function:signaling receptor activity); GO:0005634(cellular_component:nucleus); GO:0009738(biological_process:abscisic acid-activated signaling pathway); GO:0080163(biological_process:regulation of protein serine/threonine phosphatase activity); GO:0004864(molecular_function:protein phosphatase inhibitor activity); GO:0010427(molecular…	K14496	PYL	map04016(MAPK signaling pathway - plant); map04075(Plant hormone signal transduction)	ENOG4111MYF(S:Function unknown)	ENOG4111MYF(Protein of unknown function, DUF538)	PF10604.10(Polyketide_cyc2:Polyketide cyclase / dehydrase and lipid transport); PF03364.21(Polyketide_cyc:Polyketide cyclase / dehydrase and lipid transport); PF00407.20(Bet_v_1:Pathogenesis-related protein Bet v 1 family)	sp|O80920|PYL4_ARATH(Abscisic acid receptor PYL4 OS=Arabidopsis thaliana OX=3702 GN=PYL4 PE=1 SV=1)
Glyma.14G056300.Wm82.a4.v1	(1 of 1) PF00141//PF10604 - Peroxidase (peroxidase) // Polyketide cyclase / dehydrase and lipid transport (Polyketide_cyc2)	3.46509	2.39084e-29	8.96871e-28	yes	-2.70792	4.99e-24	6.14e-22	yes	-2.1939	1.81e-15	1.97e-13	yes	XP_003544050.1(abscisic acid receptor PYL4 [Glycine max])	GO:0005737(cellular_component:cytoplasm); GO:0038023(molecular_function:signaling receptor activity); GO:0020037(molecular_function:heme binding); GO:0005634(cellular_component:nucleus); GO:0009738(biological_process:abscisic acid-activated signaling pathway); GO:0006979(biological_process:response to oxidative stress); GO:0080163(biological_process:regulation of protein serine/threonine phosphat…	K14496	PYL	map04016(MAPK signaling pathway - plant); map04075(Plant hormone signal transduction)	ENOG4111MYF(S:Function unknown)	ENOG4111MYF(abscisic acid receptor)	PF10604.10(Polyketide_cyc2:Polyketide cyclase / dehydrase and lipid transport); PF00141.24(peroxidase:Peroxidase)	sp|O80920|PYL4_ARATH(Abscisic acid receptor PYL4 OS=Arabidopsis thaliana OX=3702 GN=PYL4 PE=1 SV=1)
Glyma.15G083200.Wm82.a4.v1	(1 of 2) PTHR31213:SF8 - ABSCISIC ACID RECEPTOR PYL11-RELATED	4.8037	0.015457	0.0413411	yes	-4.1084	0.0119352	0.0623353	no	-6.52169	0.00105946	0.011695	yes	XP_003546032.1(abscisic acid receptor PYL12 [Glycine max])	GO:0005737(cellular_component:cytoplasm); GO:0038023(molecular_function:signaling receptor activity); GO:0005634(cellular_component:nucleus); GO:0009738(biological_process:abscisic acid-activated signaling pathway); GO:0080163(biological_process:regulation of protein serine/threonine phosphatase activity); GO:0004864(molecular_function:protein phosphatase inhibitor activity); GO:0010427(molecular…	K14496	PYL	map04016(MAPK signaling pathway - plant); map04075(Plant hormone signal transduction)	ENOG4111MYF(S:Function unknown)	ENOG4111MYF(abscisic acid receptor)	PF10604.10(Polyketide_cyc2:Polyketide cyclase / dehydrase and lipid transport)	sp|Q9FJ49|PYL12_ARATH(Abscisic acid receptor PYL12 OS=Arabidopsis thaliana OX=3702 GN=PYL12 PE=1 SV=1)
Glyma.18G206000.Wm82.a4.v1	(1 of 3) PTHR31213:SF3 - ABSCISIC ACID RECEPTOR PYL4	-1.26005	3.87424e-06	2.25689e-05	yes	-1.14939	2.21e-05	0.000285803	yes	-1.07385	0.000154766	0.00230148	yes	XP_003551573.1(abscisic acid receptor PYL4 [Glycine max])	GO:0005737(cellular_component:cytoplasm); GO:0038023(molecular_function:signaling receptor activity); GO:0005634(cellular_component:nucleus); GO:0009738(biological_process:abscisic acid-activated signaling pathway); GO:0080163(biological_process:regulation of protein serine/threonine phosphatase activity); GO:0004864(molecular_function:protein phosphatase inhibitor activity); GO:0010427(molecular…	K14496	PYL	map04016(MAPK signaling pathway - plant); map04075(Plant hormone signal transduction)	ENOG4111MYF(S:Function unknown)	ENOG4111MYF(abscisic acid receptor)	PF10604.10(Polyketide_cyc2:Polyketide cyclase / dehydrase and lipid transport); PF03364.21(Polyketide_cyc:Polyketide cyclase / dehydrase and lipid transport); PF00407.20(Bet_v_1:Pathogenesis-related protein Bet v 1 family)	sp|O80920|PYL4_ARATH(Abscisic acid receptor PYL4 OS=Arabidopsis thaliana OX=3702 GN=PYL4 PE=1 SV=1)
Glyma.09G204100.Wm82.a4.v1	(1 of 4) PTHR31213:SF6 - ABSCISIC ACID RECEPTOR PYL1-RELATED	-1.13287	0.00053754	0.00211708	yes	-0.210203	0.449532	0.719944	no	-0.370805	0.210224	0.518962	no	XP_003534271.2(abscisic acid receptor PYR1 [Glycine max])	GO:0005737(cellular_component:cytoplasm); GO:1905183(biological_process:negative regulation of protein serine/threonine phosphatase activity); GO:0038023(molecular_function:signaling receptor activity); GO:0005634(cellular_component:nucleus); GO:0009738(biological_process:abscisic acid-activated signaling pathway); GO:0080163(biological_process:regulation of protein serine/threonine phosphatase a…	K14496	PYL	map04016(MAPK signaling pathway - plant); map04075(Plant hormone signal transduction)	ENOG410YDHK(S:Function unknown)	ENOG410YDHK(abscisic acid receptor)	PF10604.10(Polyketide_cyc2:Polyketide cyclase / dehydrase and lipid transport); PF03364.21(Polyketide_cyc:Polyketide cyclase / dehydrase and lipid transport)	sp|Q8VZS8|PYL1_ARATH(Abscisic acid receptor PYL1 OS=Arabidopsis thaliana OX=3702 GN=PYL1 PE=1 SV=1)
Glyma.02G261900.Wm82.a4.v1	(1 of 5) PTHR31213//PTHR31213:SF9 - FAMILY NOT NAMED // ABSCISIC ACID RECEPTOR PYL5	1.95233	4.23105e-18	8.26911e-17	yes	-2.32113	8.06e-24	9.66e-22	yes	-2.04905	5.99e-16	6.85e-14	yes	XP_003519420.1(abscisic acid receptor PYL4 [Glycine max])	GO:0005737(cellular_component:cytoplasm); GO:0038023(molecular_function:signaling receptor activity); GO:0020037(molecular_function:heme binding); GO:0005634(cellular_component:nucleus); GO:0009738(biological_process:abscisic acid-activated signaling pathway); GO:0006979(biological_process:response to oxidative stress); GO:0080163(biological_process:regulation of protein serine/threonine phosphat…	K14496	PYL	map04016(MAPK signaling pathway - plant); map04075(Plant hormone signal transduction)	ENOG4111MYF(S:Function unknown)	ENOG4111MYF(abscisic acid receptor)	PF10604.10(Polyketide_cyc2:Polyketide cyclase / dehydrase and lipid transport); PF03364.21(Polyketide_cyc:Polyketide cyclase / dehydrase and lipid transport)	sp|O80920|PYL4_ARATH(Abscisic acid receptor PYL4 OS=Arabidopsis thaliana OX=3702 GN=PYL4 PE=1 SV=1)
Glyma.01G018800.Wm82.a4.v1	(1 of 4) PTHR31213:SF6 - ABSCISIC ACID RECEPTOR PYL1-RELATED	-1.94307	2.6646e-10	2.69713e-09	yes	-0.603113	0.0269942	0.116985	no	-0.282582	0.308741	0.63069	no	XP_003517094.1(abscisic acid receptor PYL1 [Glycine max])	GO:0005737(cellular_component:cytoplasm); GO:1905183(biological_process:negative regulation of protein serine/threonine phosphatase activity); GO:0038023(molecular_function:signaling receptor activity); GO:0005634(cellular_component:nucleus); GO:0009738(biological_process:abscisic acid-activated signaling pathway); GO:0080163(biological_process:regulation of protein serine/threonine phosphatase a…	K14496	PYL	map04016(MAPK signaling pathway - plant); map04075(Plant hormone signal transduction)	ENOG410YDHK(S:Function unknown)	ENOG410YDHK(abscisic acid receptor)	PF10604.10(Polyketide_cyc2:Polyketide cyclase / dehydrase and lipid transport); PF03364.21(Polyketide_cyc:Polyketide cyclase / dehydrase and lipid transport)	sp|Q8VZS8|PYL1_ARATH(Abscisic acid receptor PYL1 OS=Arabidopsis thaliana OX=3702 GN=PYL1 PE=1 SV=1)
Glyma.18G023966.Wm82.a4.v1	(1 of 5) PTHR31213//PTHR31213:SF9 - FAMILY NOT NAMED // ABSCISIC ACID RECEPTOR PYL5	2.18192	1.51936e-15	2.44171e-14	yes	-1.91595	1e-13	4.95e-12	yes	-1.7435	2.08e-10	1.07e-08	yes	XP_028213166.1(abscisic acid receptor PYL4-like [Glycine soja])	GO:0005737(cellular_component:cytoplasm); GO:0038023(molecular_function:signaling receptor activity); GO:0005634(cellular_component:nucleus); GO:0009738(biological_process:abscisic acid-activated signaling pathway); GO:0080163(biological_process:regulation of protein serine/threonine phosphatase activity); GO:0004864(molecular_function:protein phosphatase inhibitor activity); GO:0010427(molecular…	K14496	PYL	map04016(MAPK signaling pathway - plant); map04075(Plant hormone signal transduction)	ENOG4111MYF(S:Function unknown)	ENOG4111MYF(abscisic acid receptor)	PF10604.10(Polyketide_cyc2:Polyketide cyclase / dehydrase and lipid transport); PF00407.20(Bet_v_1:Pathogenesis-related protein Bet v 1 family); PF03364.21(Polyketide_cyc:Polyketide cyclase / dehydrase and lipid transport)	sp|O80920|PYL4_ARATH(Abscisic acid receptor PYL4 OS=Arabidopsis thaliana OX=3702 GN=PYL4 PE=1 SV=1)
Glyma.14G093700.Wm82.a4.v1	(1 of 4) PTHR31213:SF7 - ABSCISIC ACID RECEPTOR PYL2-RELATED	-2.41874	0.00173856	0.0060985	yes	-3.44756	4.59e-05	0.000546981	yes	-2.13138	0.00252966	0.0239771	yes	XP_003545372.1(abscisic acid receptor PYL2 [Glycine max])	GO:0005737(cellular_component:cytoplasm); GO:0038023(molecular_function:signaling receptor activity); GO:0005634(cellular_component:nucleus); GO:0009738(biological_process:abscisic acid-activated signaling pathway); GO:0080163(biological_process:regulation of protein serine/threonine phosphatase activity); GO:0004864(molecular_function:protein phosphatase inhibitor activity); GO:0010427(molecular…	K14496	PYL	map04016(MAPK signaling pathway - plant); map04075(Plant hormone signal transduction)	ENOG410YE0A(S:Function unknown)	ENOG410YE0A(abscisic acid receptor)	PF10604.10(Polyketide_cyc2:Polyketide cyclase / dehydrase and lipid transport); PF00407.20(Bet_v_1:Pathogenesis-related protein Bet v 1 family)	sp|O80992|PYL2_ARATH(Abscisic acid receptor PYL2 OS=Arabidopsis thaliana OX=3702 GN=PYL2 PE=1 SV=1)
Glyma.10G271500.Wm82.a4.v1	(1 of 6) PTHR13832:SF158 - PROTEIN PHOSPHATASE 2C 5-RELATED	-1.86455	4.74515e-15	7.33511e-14	yes	-1.49744	1.35e-10	4.48e-09	yes	-0.880057	0.00044206	0.00557874	no	XP_003536672.1(probable protein phosphatase 2C 15 [Glycine max])	GO:0003824(molecular_function:catalytic activity); GO:0004724(molecular_function:magnesium-dependent protein serine/threonine phosphatase activity); GO:0004722(molecular_function:protein serine/threonine phosphatase activity); GO:0006470(biological_process:protein dephosphorylation)				COG0631(T:Signal transduction mechanisms)	COG0631(Phosphatase)	PF00481.22(PP2C:Protein phosphatase 2C)	sp|Q9M9C6|P2C15_ARATH(Probable protein phosphatase 2C 15 OS=Arabidopsis thaliana OX=3702 GN=At1g68410 PE=2 SV=1)
Glyma.20G238700.Wm82.a4.v1	(1 of 6) PTHR13832:SF158 - PROTEIN PHOSPHATASE 2C 5-RELATED	-1.42406	1.97513e-11	2.24188e-10	yes	-1.08568	2.24e-06	3.64e-05	yes	-0.882024	0.000103926	0.00163038	no	XP_014628429.1(probable protein phosphatase 2C 5 isoform X1 [Glycine max])	GO:0003824(molecular_function:catalytic activity); GO:0004724(molecular_function:magnesium-dependent protein serine/threonine phosphatase activity); GO:0004722(molecular_function:protein serine/threonine phosphatase activity); GO:0006470(biological_process:protein dephosphorylation)				COG0631(T:Signal transduction mechanisms)	COG0631(Phosphatase)	PF00481.22(PP2C:Protein phosphatase 2C); PF07228.13(SpoIIE:Stage II sporulation protein E (SpoIIE))	sp|O80492|P2C05_ARATH(Probable protein phosphatase 2C 5 OS=Arabidopsis thaliana OX=3702 GN=At1g09160 PE=2 SV=1)
Glyma.05G116800.Wm82.a4.v1	(1 of 6) PTHR13832:SF314 - PROTEIN PHOSPHATASE 2C 10-RELATED	1.00399	8.85248e-11	9.46329e-10	yes	0.187639	0.298461	0.583441	no	0.248217	0.225749	0.539376	no	XP_003524733.1(probable protein phosphatase 2C 9 [Glycine max])	GO:0003824(molecular_function:catalytic activity); GO:0004724(molecular_function:magnesium-dependent protein serine/threonine phosphatase activity); GO:0004722(molecular_function:protein serine/threonine phosphatase activity); GO:0006470(biological_process:protein dephosphorylation)	K17506	PPM1L, PP2CE		COG0631(J:Translation, ribosomal structure and biogenesis)	COG0631(Allows the formation of correctly charged Gln-tRNA(Gln) through the transamidation of misacylated Glu-tRNA(Gln) in organisms which lack glutaminyl-tRNA synthetase. The reaction takes place in the presence of glutamine and ATP through an activated gamma-phospho-Glu-tRNA(Gln) (By similarity))	PF00481.22(PP2C:Protein phosphatase 2C); PF07228.13(SpoIIE:Stage II sporulation protein E (SpoIIE))	sp|Q9LME4|P2C09_ARATH(Probable protein phosphatase 2C 9 OS=Arabidopsis thaliana OX=3702 GN=At1g22280 PE=1 SV=1)
Glyma.U032205.Wm82.a4.v1	(1 of 11) PTHR13832:SF199 - PROTEIN PHOSPHATASE 2C 65-RELATED	-0.355095	0.171208	0.297102	no	-0.627432	0.020785	0.0956227	no	-1.04516	0.000474087	0.00592003	yes	RZC19103.1(putative protein phosphatase 2C 65 isoform C [Glycine soja])	GO:0006470(biological_process:protein dephosphorylation); GO:0004724(molecular_function:magnesium-dependent protein serine/threonine phosphatase activity); GO:0004722(molecular_function:protein serine/threonine phosphatase activity); GO:0006952(biological_process:defense response); GO:0008270(molecular_function:zinc ion binding); GO:0043531(molecular_function:ADP binding); GO:0005524(molecular_fu…				COG0631(T:Signal transduction mechanisms)	COG0631(Phosphatase)		sp|Q6NKS1|P2C65_ARATH(Probable protein phosphatase 2C 65 OS=Arabidopsis thaliana OX=3702 GN=At5g01700 PE=2 SV=1)
Glyma.15G172500.Wm82.a4.v1	(1 of 2) PTHR13832//PTHR13832:SF303 - PROTEIN PHOSPHATASE 2C // SUBFAMILY NOT NAMED	1.31544	5.43639e-15	8.38149e-14	yes	0.701331	0.000778014	0.00656119	no	0.545751	0.0172026	0.10384	no	XP_006597833.1(protein phosphatase 2C 50 isoform X1 [Glycine max])	GO:0006470(biological_process:protein dephosphorylation); GO:0005829(cellular_component:cytosol); GO:0004724(molecular_function:magnesium-dependent protein serine/threonine phosphatase activity); GO:0004722(molecular_function:protein serine/threonine phosphatase activity); GO:0003824(molecular_function:catalytic activity); GO:0009788(biological_process:negative regulation of abscisic acid-activat…	K14497	PP2C	map04016(MAPK signaling pathway - plant); map04075(Plant hormone signal transduction)	COG0631(T:Signal transduction mechanisms)	COG0631(Phosphatase)	PF00481.22(PP2C:Protein phosphatase 2C)	sp|Q0JLP9|P2C06_ORYSJ(Probable protein phosphatase 2C 6 OS=Oryza sativa subsp. japonica OX=39947 GN=PP2C06 PE=1 SV=1)
Glyma.12G163008.Wm82.a4.v1	(1 of 4) PTHR13832:SF333 - PROTEIN PHOSPHATASE 2C 39-RELATED	1.18384	1.26544e-10	1.32985e-09	yes	-0.120977	0.584291	0.815495	no	-0.312561	0.213503	0.522993	no	NP_001242802.2(putative protein phosphatase 2C [Glycine max])	GO:0003824(molecular_function:catalytic activity); GO:0004724(molecular_function:magnesium-dependent protein serine/threonine phosphatase activity); GO:0004722(molecular_function:protein serine/threonine phosphatase activity); GO:0006470(biological_process:protein dephosphorylation)	K17506	PPM1L, PP2CE		COG0631(K:Transcription)	COG0631(squamosa)	PF00481.22(PP2C:Protein phosphatase 2C)	sp|Q9LDA7|P2C39_ARATH(Probable protein phosphatase 2C 39 OS=Arabidopsis thaliana OX=3702 GN=At3g15260 PE=2 SV=1)
Glyma.14G162100.Wm82.a4.v1	(1 of 2) PTHR13832//PTHR13832:SF326 - PROTEIN PHOSPHATASE 2C // SUBFAMILY NOT NAMED	3.92871	4.29265e-28	1.50551e-26	yes	1.20628	0.0282962	0.121356	no	1.27927	0.0193595	0.112738	no	NP_001341876.1(probable protein phosphatase 2C 51 [Glycine max])	GO:0006470(biological_process:protein dephosphorylation); GO:0005634(cellular_component:nucleus); GO:0004724(molecular_function:magnesium-dependent protein serine/threonine phosphatase activity); GO:0004722(molecular_function:protein serine/threonine phosphatase activity); GO:0046872(molecular_function:metal ion binding); GO:0005829(cellular_component:cytosol)	K14497	PP2C	map04016(MAPK signaling pathway - plant); map04075(Plant hormone signal transduction)	COG0631(G:Carbohydrate transport and metabolism)	COG0631(Catalyzes the reversible isomerization-deamination of glucosamine 6-phosphate (GlcN6P) to form fructose 6-phosphate (Fru6P) and ammonium ion (By similarity))	PF00481.22(PP2C:Protein phosphatase 2C); PF13672.7(PP2C_2:Protein phosphatase 2C)	sp|Q65XK7|P2C51_ORYSJ(Protein phosphatase 2C 51 OS=Oryza sativa subsp. japonica OX=39947 GN=PP2C51 PE=1 SV=1)
Glyma.06G050900.Wm82.a4.v1	(1 of 3) PTHR13832//PTHR13832:SF315 - PROTEIN PHOSPHATASE 2C // PROTEIN PHOSPHATASE 2C 61-RELATED	-4.0078	3.21804e-62	4.01902e-60	yes	-2.87078	1.4e-52	8.11e-50	yes	-2.23689	1.23e-28	4.09e-26	yes	XP_003525982.1(probable protein phosphatase 2C 72 [Glycine max])	GO:0003824(molecular_function:catalytic activity); GO:0004724(molecular_function:magnesium-dependent protein serine/threonine phosphatase activity); GO:0004722(molecular_function:protein serine/threonine phosphatase activity); GO:0006470(biological_process:protein dephosphorylation)				COG0631(U:Intracellular trafficking, secretion, and vesicular transport)	COG0631(phosphorylated adaptor for RNA export)	PF00481.22(PP2C:Protein phosphatase 2C); PF13672.7(PP2C_2:Protein phosphatase 2C)	sp|Q9XGZ9|P2C72_ARATH(Probable protein phosphatase 2C 72 OS=Arabidopsis thaliana OX=3702 GN=At5g26010 PE=2 SV=2)
Glyma.11G050900.Wm82.a4.v1	(1 of 4) PTHR13832//PTHR13832:SF362 - PROTEIN PHOSPHATASE 2C // PROTEIN PHOSPHATASE 2C 63-RELATED	2.24926	8.04721e-18	1.55127e-16	yes	0.79705	0.0102821	0.0554269	no	0.0825888	0.832814	0.946539	no	XP_003538798.1(probable protein phosphatase 2C 78 isoform X1 [Glycine max])	GO:0006470(biological_process:protein dephosphorylation); GO:0004724(molecular_function:magnesium-dependent protein serine/threonine phosphatase activity); GO:0004722(molecular_function:protein serine/threonine phosphatase activity); GO:0046872(molecular_function:metal ion binding)	K01102	PDP		COG0631(T:Signal transduction mechanisms)	COG0631(Phosphatase)	PF00481.22(PP2C:Protein phosphatase 2C); PF07228.13(SpoIIE:Stage II sporulation protein E (SpoIIE)); PF13672.7(PP2C_2:Protein phosphatase 2C)	sp|O81760|P2C63_ARATH(Probable protein phosphatase 2C 63 OS=Arabidopsis thaliana OX=3702 GN=At4g33920 PE=2 SV=1)
Glyma.07G131800.Wm82.a4.v1	(1 of 4) PTHR13832//PTHR13832:SF228 - PROTEIN PHOSPHATASE 2C // PROTEIN PHOSPHATASE 2C 36-RELATED	-2.92168	2.59819e-07	1.80977e-06	yes	-2.24253	9.52e-06	0.000134738	yes	-1.3894	0.00275849	0.0256685	yes	XP_014633465.1(probable protein phosphatase 2C 4 [Glycine max])	GO:0006470(biological_process:protein dephosphorylation); GO:0004724(molecular_function:magnesium-dependent protein serine/threonine phosphatase activity); GO:0004722(molecular_function:protein serine/threonine phosphatase activity)	K01102	PDP		COG0631(S:Function unknown)	COG0631(pectinacetylesterase)	PF00481.22(PP2C:Protein phosphatase 2C); PF13672.7(PP2C_2:Protein phosphatase 2C)	sp|Q9LQN6|P2C04_ARATH(Probable protein phosphatase 2C 4 OS=Arabidopsis thaliana OX=3702 GN=PLL5 PE=2 SV=1)
Glyma.10G009800.Wm82.a4.v1	(1 of 2) PTHR13832//PTHR13832:SF165 - PROTEIN PHOSPHATASE 2C // PROTEIN PHOSPHATASE 2C 13-RELATED	1.15326	1.29399e-13	1.78055e-12	yes	0.136775	0.450185	0.720631	no	0.140007	0.51196	0.792125	no	XP_028182689.1(probable protein phosphatase 2C 49 isoform X1 [Glycine soja])	GO:0003824(molecular_function:catalytic activity); GO:0046872(molecular_function:metal ion binding); GO:0004722(molecular_function:protein serine/threonine phosphatase activity); GO:0004724(molecular_function:magnesium-dependent protein serine/threonine phosphatase activity); GO:0006470(biological_process:protein dephosphorylation)	K14803	PTC2_3		COG0631(S:Function unknown)	COG0631(Cyclase dehydrase)	PF00481.22(PP2C:Protein phosphatase 2C)	sp|Q3EAF9|P2C49_ARATH(Probable protein phosphatase 2C 49 OS=Arabidopsis thaliana OX=3702 GN=At3g62260 PE=2 SV=1)
Glyma.17G052500.Wm82.a4.v1	(1 of 6) PTHR13832//PTHR13832:SF335 - PROTEIN PHOSPHATASE 2C // PROTEIN PHOSPHATASE 2C 16-RELATED	1.89847	5.83134e-38	3.25887e-36	yes	0.914139	1.49e-07	3.1e-06	no	0.671866	0.00113954	0.0124317	no	XP_003549201.1(protein phosphatase 2C 56 [Glycine max])	GO:0006470(biological_process:protein dephosphorylation); GO:0005829(cellular_component:cytosol); GO:0004724(molecular_function:magnesium-dependent protein serine/threonine phosphatase activity); GO:0004722(molecular_function:protein serine/threonine phosphatase activity); GO:0003824(molecular_function:catalytic activity); GO:0009788(biological_process:negative regulation of abscisic acid-activat…	K14497	PP2C	map04016(MAPK signaling pathway - plant); map04075(Plant hormone signal transduction)	COG0631(T:Signal transduction mechanisms)	COG0631(Phosphatase)	PF00481.22(PP2C:Protein phosphatase 2C)	sp|Q0JLP9|P2C06_ORYSJ(Probable protein phosphatase 2C 6 OS=Oryza sativa subsp. japonica OX=39947 GN=PP2C06 PE=1 SV=1)
Glyma.06G039000.Wm82.a4.v1	(1 of 4) PTHR13832//PTHR13832:SF25 - PROTEIN PHOSPHATASE 2C // PROTEIN PHOSPHATASE 2C 12-RELATED	-1.4097	4.99662e-05	0.000241455	yes	-0.547378	0.100811	0.299861	no	-0.0962955	0.76775	0.923063	no	XP_003528265.1(probable protein phosphatase 2C 12 isoform X2 [Glycine max])	GO:0003824(molecular_function:catalytic activity); GO:0004724(molecular_function:magnesium-dependent protein serine/threonine phosphatase activity); GO:0004722(molecular_function:protein serine/threonine phosphatase activity); GO:0006470(biological_process:protein dephosphorylation)				COG0631(K:Transcription)	COG0631(B3 domain-containing protein)	PF00481.22(PP2C:Protein phosphatase 2C); PF13672.7(PP2C_2:Protein phosphatase 2C); PF07228.13(SpoIIE:Stage II sporulation protein E (SpoIIE))	sp|Q9FX08|P2C12_ARATH(Probable protein phosphatase 2C 12 OS=Arabidopsis thaliana OX=3702 GN=At1g47380 PE=2 SV=1)
Glyma.17G105800.Wm82.a4.v1	(1 of 5) PTHR13832//PTHR13832:SF299 - PROTEIN PHOSPHATASE 2C // SUBFAMILY NOT NAMED	-1.27855	6.20411e-10	5.99258e-09	yes	-1.35884	8.37e-10	2.48e-08	yes	1.01799	9.41e-06	0.000195327	yes	XP_003550800.1(probable protein phosphatase 2C 27 isoform X1 [Glycine max])	GO:0046872(molecular_function:metal ion binding); GO:0003824(molecular_function:catalytic activity); GO:0004724(molecular_function:magnesium-dependent protein serine/threonine phosphatase activity); GO:0004722(molecular_function:protein serine/threonine phosphatase activity); GO:0006470(biological_process:protein dephosphorylation)	K14803	PTC2_3		COG0631(T:Signal transduction mechanisms)	COG0631(Phosphatase)	PF00481.22(PP2C:Protein phosphatase 2C)	sp|Q69QZ0|P2C27_ORYSJ(Probable protein phosphatase 2C 27 OS=Oryza sativa subsp. japonica OX=39947 GN=Os02g0799000 PE=2 SV=1)
Glyma.10G004200.Wm82.a4.v1	(1 of 3) PTHR13832//PTHR13832:SF283 - PROTEIN PHOSPHATASE 2C // PROTEIN PHOSPHATASE 2C-LIKE PROTEIN 44-RELATED	-6.75515	6.48195e-37	3.49837e-35	yes	1.35884	4.59e-07	8.71e-06	yes	2.93326	1.85e-14	1.72e-12	yes	XP_003537254.1(putative protein phosphatase 2C-like protein 44 [Glycine max])	GO:0003824(molecular_function:catalytic activity); GO:0004724(molecular_function:magnesium-dependent protein serine/threonine phosphatase activity); GO:0004722(molecular_function:protein serine/threonine phosphatase activity); GO:0006470(biological_process:protein dephosphorylation)	K19704	PTC1		COG0631(S:Function unknown)	COG0631(expressed protein)	PF00481.22(PP2C:Protein phosphatase 2C)	sp|Q9LW60|P2C44_ARATH(Putative protein phosphatase 2C-like protein 44 OS=Arabidopsis thaliana OX=3702 GN=At3g23360 PE=5 SV=1)
Glyma.10G182400.Wm82.a4.v1	(1 of 3) PTHR13832//PTHR13832:SF283 - PROTEIN PHOSPHATASE 2C // PROTEIN PHOSPHATASE 2C-LIKE PROTEIN 44-RELATED	1.45206	0.00326233	0.0106654	yes	4.3268	0.0316212	0.131692	no	0.707686	0.198897	0.503337	no	XP_003535427.1(putative protein phosphatase 2C-like protein 44 isoform X1 [Glycine max])	GO:0003824(molecular_function:catalytic activity); GO:0004724(molecular_function:magnesium-dependent protein serine/threonine phosphatase activity); GO:0004722(molecular_function:protein serine/threonine phosphatase activity); GO:0006470(biological_process:protein dephosphorylation)				COG0631(T:Signal transduction mechanisms)	COG0631(Phosphatase)	PF00481.22(PP2C:Protein phosphatase 2C)	sp|Q9LW60|P2C44_ARATH(Putative protein phosphatase 2C-like protein 44 OS=Arabidopsis thaliana OX=3702 GN=At3g23360 PE=5 SV=1)
Glyma.18G242700.Wm82.a4.v1	(1 of 7) PTHR13832//PTHR13832:SF286 - PROTEIN PHOSPHATASE 2C // PROTEIN PHOSPHATASE 2C 33-RELATED	-1.3867	1.11082e-12	1.41184e-11	yes	-1.40503	5.53e-12	2.15e-10	yes	1.22734	4.03e-06	9.23e-05	yes	XP_003552448.1(probable protein phosphatase 2C 33 isoform X1 [Glycine max])	GO:0003824(molecular_function:catalytic activity); GO:0004724(molecular_function:magnesium-dependent protein serine/threonine phosphatase activity); GO:0004722(molecular_function:protein serine/threonine phosphatase activity); GO:0006470(biological_process:protein dephosphorylation)				COG0631(H:Coenzyme transport and metabolism)	COG0631(Converts 2,5-diamino-6-(ribosylamino)-4(3h)-pyrimidinone 5'-phosphate into 5-amino-6-(ribosylamino)-2,4(1h,3h)- pyrimidinedione 5'-phosphate (By similarity))	PF00481.22(PP2C:Protein phosphatase 2C); PF13672.7(PP2C_2:Protein phosphatase 2C)	sp|Q9M8R7|P2C33_ARATH(Probable protein phosphatase 2C 33 OS=Arabidopsis thaliana OX=3702 GN=PPC6-1 PE=1 SV=1)
Glyma.19G069200.Wm82.a4.v1	(1 of 2) PTHR13832//PTHR13832:SF326 - PROTEIN PHOSPHATASE 2C // SUBFAMILY NOT NAMED	-3.09455	8.55415e-68	1.23821e-65	yes	1.10634	8.87e-06	0.00012626	yes	1.07628	1.28e-05	0.000255484	yes	XP_003553817.3(probable protein phosphatase 2C 8 [Glycine max])	GO:0006470(biological_process:protein dephosphorylation); GO:0005829(cellular_component:cytosol); GO:0004724(molecular_function:magnesium-dependent protein serine/threonine phosphatase activity); GO:0004722(molecular_function:protein serine/threonine phosphatase activity); GO:0003824(molecular_function:catalytic activity); GO:0046872(molecular_function:metal ion binding); GO:0005634(cellular_comp…	K14497	PP2C	map04016(MAPK signaling pathway - plant); map04075(Plant hormone signal transduction)	COG0631(T:Signal transduction mechanisms)	COG0631(Phosphatase)	PF00481.22(PP2C:Protein phosphatase 2C); PF13672.7(PP2C_2:Protein phosphatase 2C)	sp|Q65XK7|P2C51_ORYSJ(Protein phosphatase 2C 51 OS=Oryza sativa subsp. japonica OX=39947 GN=PP2C51 PE=1 SV=1)
Glyma.12G202400.Wm82.a4.v1	(1 of 4) PTHR13832:SF193 - PROTEIN PHOSPHATASE 2C 1-RELATED	-1.96075	7.86068e-12	9.27701e-11	yes	-0.897669	0.000556292	0.0049091	no	-0.96597	0.00034756	0.00453708	no	XP_003540353.1(probable protein phosphatase 2C 52 [Glycine max])	GO:0003824(molecular_function:catalytic activity); GO:0004724(molecular_function:magnesium-dependent protein serine/threonine phosphatase activity); GO:0004722(molecular_function:protein serine/threonine phosphatase activity); GO:0006470(biological_process:protein dephosphorylation)				COG0631(T:Signal transduction mechanisms)	COG0631(Phosphatase)	PF00481.22(PP2C:Protein phosphatase 2C)	sp|Q8GY60|P2C52_ARATH(Probable protein phosphatase 2C 52 OS=Arabidopsis thaliana OX=3702 GN=At4g03415 PE=2 SV=1)
Glyma.02G135500.Wm82.a4.v1	(1 of 1) KOG0198//KOG0580//KOG0583 - MEKK and related serine/threonine protein kinases // Serine/threonine protein kinase // Serine/threonine protein kinase	-1.88504	0.0145729	0.0392842	yes	-1.44843	0.0395538	0.155384	no	2.0885	0.00496141	0.0409035	yes	XP_003518861.1(serine/threonine-protein kinase SRK2E isoform X1 [Glycine max])	GO:0005737(cellular_component:cytoplasm); GO:0006468(biological_process:protein phosphorylation); GO:0005634(cellular_component:nucleus); GO:0004674(molecular_function:protein serine/threonine kinase activity); GO:0004672(molecular_function:protein kinase activity); GO:0035556(biological_process:intracellular signal transduction); GO:0005524(molecular_function:ATP binding)	K14498	SNRK2	map04016(MAPK signaling pathway - plant); map04075(Plant hormone signal transduction)	COG0515(T:Signal transduction mechanisms)	COG0515(Serine Threonine protein kinase)	PF00069.26(Pkinase:Protein kinase domain); PF07714.18(PK_Tyr_Ser-Thr:Protein tyrosine and serine/threonine kinase)	sp|Q940H6|SRK2E_ARATH(Serine/threonine-protein kinase SRK2E OS=Arabidopsis thaliana OX=3702 GN=SRK2E PE=1 SV=1)
Glyma.06G160100.Wm82.a4.v1	(1 of 4) PTHR24343:SF161 - SERINE/THREONINE-PROTEIN KINASE SRK2J	-1.39515	1.91585e-11	2.177e-10	yes	-2.23839	1.06e-21	1.06e-19	yes	1.67925	7.9e-12	5.12e-10	yes	XP_003526896.1(serine/threonine-protein kinase SRK2A [Glycine max])	GO:0005737(cellular_component:cytoplasm); GO:0006468(biological_process:protein phosphorylation); GO:0005634(cellular_component:nucleus); GO:0004674(molecular_function:protein serine/threonine kinase activity); GO:0004672(molecular_function:protein kinase activity); GO:0035556(biological_process:intracellular signal transduction); GO:0005524(molecular_function:ATP binding)	K14498	SNRK2	map04016(MAPK signaling pathway - plant); map04075(Plant hormone signal transduction)	COG0515(T:Signal transduction mechanisms)	COG0515(Serine Threonine protein kinase)	PF00069.26(Pkinase:Protein kinase domain); PF07714.18(PK_Tyr_Ser-Thr:Protein tyrosine and serine/threonine kinase)	sp|P43291|SRK2A_ARATH(Serine/threonine-protein kinase SRK2A OS=Arabidopsis thaliana OX=3702 GN=SRK2A PE=1 SV=1)
Glyma.08G133600.Wm82.a4.v1	(1 of 6) PTHR24343//PTHR24343:SF168 - SERINE/THREONINE KINASE // SUBFAMILY NOT NAMED	-1.49297	0.00122701	0.00446468	yes	-1.17089	0.00687786	0.0405151	yes	-0.934163	0.0456161	0.204945	no	XP_003531338.1(serine/threonine-protein kinase SAPK2 isoform X1 [Glycine max])	GO:0005737(cellular_component:cytoplasm); GO:0006468(biological_process:protein phosphorylation); GO:0005634(cellular_component:nucleus); GO:0004674(molecular_function:protein serine/threonine kinase activity); GO:0004672(molecular_function:protein kinase activity); GO:0035556(biological_process:intracellular signal transduction); GO:0005524(molecular_function:ATP binding)	K14498	SNRK2	map04016(MAPK signaling pathway - plant); map04075(Plant hormone signal transduction)	COG0515(T:Signal transduction mechanisms)	COG0515(Serine Threonine protein kinase)	PF00069.26(Pkinase:Protein kinase domain); PF07714.18(PK_Tyr_Ser-Thr:Protein tyrosine and serine/threonine kinase)	sp|Q0D4J7|SAPK2_ORYSJ(Serine/threonine-protein kinase SAPK2 OS=Oryza sativa subsp. japonica OX=39947 GN=SAPK2 PE=1 SV=1)
Glyma.14G176700.Wm82.a4.v1	(1 of 2) PTHR24343//PTHR24343:SF207 - SERINE/THREONINE KINASE // SERINE/THREONINE-PROTEIN KINASE SRK2C	1.40983	6.70288e-08	5.03811e-07	yes	0.326897	0.284271	0.567614	no	-0.245822	0.46961	0.763265	no	XP_003544806.1(serine/threonine-protein kinase SAPK2 [Glycine max])	GO:0005737(cellular_component:cytoplasm); GO:0006468(biological_process:protein phosphorylation); GO:0005634(cellular_component:nucleus); GO:0004674(molecular_function:protein serine/threonine kinase activity); GO:0004672(molecular_function:protein kinase activity); GO:0035556(biological_process:intracellular signal transduction); GO:0005524(molecular_function:ATP binding)	K14498	SNRK2	map04016(MAPK signaling pathway - plant); map04075(Plant hormone signal transduction)	COG0515(T:Signal transduction mechanisms)	COG0515(Serine Threonine protein kinase)	PF00069.26(Pkinase:Protein kinase domain); PF07714.18(PK_Tyr_Ser-Thr:Protein tyrosine and serine/threonine kinase)	sp|Q0D4J7|SAPK2_ORYSJ(Serine/threonine-protein kinase SAPK2 OS=Oryza sativa subsp. japonica OX=39947 GN=SAPK2 PE=1 SV=1)
Glyma.02G131700.Wm82.a4.v1	(1 of 2) PTHR22952//PTHR22952:SF158 - CAMP-RESPONSE ELEMENT BINDING PROTEIN-RELATED // ABSCISIC ACID-INSENSITIVE 5-LIKE PROTEIN 6	0.828953	0.00035704	0.00464069	no	1.3576	1.81e-12	7.43e-11	yes	2.55695	7.17025e-55	7.30652e-53	yes	NP_001238690.2(bZIP transcription factor 1 [Glycine max])	GO:0003700(molecular_function:transcription factor activity, sequence-specific DNA binding); GO:0043565(molecular_function:sequence-specific DNA binding); GO:0005634(cellular_component:nucleus); GO:0006355(biological_process:regulation of transcription, DNA-templated)	K14432	ABF	map04075(Plant hormone signal transduction)	ENOG410YB2M(K:Transcription)	ENOG410YB2M(Transcription factor)	PF00170.22(bZIP_1:bZIP transcription factor); PF07716.16(bZIP_2:Basic region leucine zipper)	sp|Q9M7Q2|AI5L7_ARATH(ABSCISIC ACID-INSENSITIVE 5-like protein 7 OS=Arabidopsis thaliana OX=3702 GN=ABF4 PE=1 SV=1)
Glyma.13G153200.Wm82.a4.v1	(1 of 5) PTHR22952:SF217 - PROTEIN ABSCISIC ACID-INSENSITIVE 5	0.806159	0.082716	0.299622	no	0.935377	0.0360501	0.145108	no	1.73558	1.36562e-05	7.27268e-05	yes	XP_014621052.1(protein ABSCISIC ACID-INSENSITIVE 5 [Glycine max])	GO:0043565(molecular_function:sequence-specific DNA binding); GO:0009737(biological_process:response to abscisic acid); GO:0003700(molecular_function:transcription factor activity, sequence-specific DNA binding); GO:0005634(cellular_component:nucleus); GO:0006355(biological_process:regulation of transcription, DNA-templated); GO:0045893(biological_process:positive regulation of transcription, DNA…	K14432	ABF	map04075(Plant hormone signal transduction)	ENOG4110YI4(K:Transcription)	ENOG4110YI4(Protein ABSCISIC ACID-INSENSITIVE)	PF00170.22(bZIP_1:bZIP transcription factor); PF07716.16(bZIP_2:Basic region leucine zipper)	sp|Q9SJN0|ABI5_ARATH(Protein ABSCISIC ACID-INSENSITIVE 5 OS=Arabidopsis thaliana OX=3702 GN=ABI5 PE=1 SV=1)
Glyma.06G314400.Wm82.a4.v1	(1 of 2) PTHR22952//PTHR22952:SF205 - CAMP-RESPONSE ELEMENT BINDING PROTEIN-RELATED // ABSCISIC ACID-INSENSITIVE 5-LIKE PROTEIN 3	0.694066	0.199198	0.503954	no	1.4063	0.00440608	0.0282092	yes	1.91232	1.25772e-05	6.73392e-05	yes	RZC09985.1(ABSCISIC ACID-INSENSITIVE 5-like protein 2 isoform A [Glycine soja])	GO:0003700(molecular_function:transcription factor activity, sequence-specific DNA binding); GO:0016021(cellular_component:integral component of membrane); GO:0005634(cellular_component:nucleus)	K14432	ABF	map04075(Plant hormone signal transduction)	ENOG410YFZJ(K:Transcription)	ENOG410YFZJ(ABSCISIC ACID-INSENSITIVE 5-like protein)	PF00170.22(bZIP_1:bZIP transcription factor); PF07716.16(bZIP_2:Basic region leucine zipper)	sp|Q9LES3|AI5L2_ARATH(ABSCISIC ACID-INSENSITIVE 5-like protein 2 OS=Arabidopsis thaliana OX=3702 GN=DPBF3 PE=1 SV=1)
Glyma.06G040400.Wm82.a4.v1	(1 of 2) PTHR22952//PTHR22952:SF194 - CAMP-RESPONSE ELEMENT BINDING PROTEIN-RELATED // SUBFAMILY NOT NAMED	0.751339	0.000259864	0.00356732	no	0.788169	2.35e-05	0.000301157	no	2.83958	1.3279e-73	2.28555e-71	yes	NP_001341123.1(transcription factor bZIP71 [Glycine max])	GO:0003700(molecular_function:transcription factor activity, sequence-specific DNA binding); GO:0043565(molecular_function:sequence-specific DNA binding); GO:0005634(cellular_component:nucleus); GO:0016021(cellular_component:integral component of membrane); GO:0006355(biological_process:regulation of transcription, DNA-templated)	K14432	ABF	map04075(Plant hormone signal transduction)	ENOG410YB2M(K:Transcription)	ENOG410YB2M(Transcription factor)	PF00170.22(bZIP_1:bZIP transcription factor); PF07716.16(bZIP_2:Basic region leucine zipper)	sp|Q9M7Q4|AI5L5_ARATH(ABSCISIC ACID-INSENSITIVE 5-like protein 5 OS=Arabidopsis thaliana OX=3702 GN=ABF2 PE=1 SV=1)
Glyma.08G077400.Wm82.a4.v1	(1 of 4) PTHR22952//PTHR22952:SF175 - CAMP-RESPONSE ELEMENT BINDING PROTEIN-RELATED // SUBFAMILY NOT NAMED	1.12107	0.00100384	0.0111661	yes	0.955229	0.00449187	0.0286761	no	2.30005	2.02639e-17	3.80426e-16	yes	NP_001234974.1(transcription factor bZIP10 [Glycine max])	GO:0003700(molecular_function:transcription factor activity, sequence-specific DNA binding); GO:0043565(molecular_function:sequence-specific DNA binding); GO:0005634(cellular_component:nucleus); GO:0016021(cellular_component:integral component of membrane); GO:0006355(biological_process:regulation of transcription, DNA-templated)	K14432	ABF	map04075(Plant hormone signal transduction)	ENOG410ZKZR(K:Transcription); ENOG41108SU(K:Transcription)	ENOG410ZKZR(Transcription factor); ENOG41108SU(G-box-binding factor)	PF00170.22(bZIP_1:bZIP transcription factor); PF07716.16(bZIP_2:Basic region leucine zipper)	sp|P42777|GBF4_ARATH(G-box-binding factor 4 OS=Arabidopsis thaliana OX=3702 GN=GBF4 PE=1 SV=1)
Glyma.03G003400.Wm82.a4.v1	(1 of 4) PTHR22952//PTHR22952:SF192 - CAMP-RESPONSE ELEMENT BINDING PROTEIN-RELATED // SUBFAMILY NOT NAMED	0.733266	0.094071	0.323752	no	1.11244	0.00606829	0.0366997	yes	1.30499	0.00108917	0.00401264	yes	XP_003520322.1(ABSCISIC ACID-INSENSITIVE 5-like protein 2 [Glycine max])	GO:0003700(molecular_function:transcription factor activity, sequence-specific DNA binding); GO:0043565(molecular_function:sequence-specific DNA binding); GO:0005634(cellular_component:nucleus); GO:0003677(molecular_function:DNA binding); GO:0006355(biological_process:regulation of transcription, DNA-templated)	K14432	ABF	map04075(Plant hormone signal transduction)	ENOG410YFZJ(K:Transcription)	ENOG410YFZJ(ABSCISIC ACID-INSENSITIVE 5-like protein)	PF00170.22(bZIP_1:bZIP transcription factor); PF07716.16(bZIP_2:Basic region leucine zipper)	sp|Q9LES3|AI5L2_ARATH(ABSCISIC ACID-INSENSITIVE 5-like protein 2 OS=Arabidopsis thaliana OX=3702 GN=DPBF3 PE=1 SV=1)
Glyma.10G071700.Wm82.a4.v1	(1 of 5) PTHR22952:SF217 - PROTEIN ABSCISIC ACID-INSENSITIVE 5	1.27552	0.089059	0.313003	no	2.16247	0.000636739	0.00549452	yes	3.5742	1.67756e-13	2.29371e-12	yes	XP_014618516.1(protein ABSCISIC ACID-INSENSITIVE 5 [Glycine max])	GO:0043565(molecular_function:sequence-specific DNA binding); GO:0009737(biological_process:response to abscisic acid); GO:0003700(molecular_function:transcription factor activity, sequence-specific DNA binding); GO:0005634(cellular_component:nucleus); GO:0006355(biological_process:regulation of transcription, DNA-templated); GO:0045893(biological_process:positive regulation of transcription, DNA…	K14432	ABF	map04075(Plant hormone signal transduction)	ENOG4110YI4(S:Function unknown)	ENOG4110YI4(Alpha beta hydrolase fold protein)	PF00170.22(bZIP_1:bZIP transcription factor); PF07716.16(bZIP_2:Basic region leucine zipper)	sp|Q9SJN0|ABI5_ARATH(Protein ABSCISIC ACID-INSENSITIVE 5 OS=Arabidopsis thaliana OX=3702 GN=ABI5 PE=1 SV=1)
Glyma.07G213100.Wm82.a4.v1	(1 of 2) PTHR22952//PTHR22952:SF158 - CAMP-RESPONSE ELEMENT BINDING PROTEIN-RELATED // ABSCISIC ACID-INSENSITIVE 5-LIKE PROTEIN 6	-0.0858113	0.726628	0.906142	no	0.482255	0.00796615	0.0453559	no	1.06267	1.14836e-11	1.333e-10	yes	XP_006583882.1(ABSCISIC ACID-INSENSITIVE 5-like protein 4 [Glycine max])	GO:0003700(molecular_function:transcription factor activity, sequence-specific DNA binding); GO:0043565(molecular_function:sequence-specific DNA binding); GO:0005634(cellular_component:nucleus); GO:0006355(biological_process:regulation of transcription, DNA-templated)	K14432	ABF	map04075(Plant hormone signal transduction)	ENOG410YB2M(S:Function unknown)	ENOG410YB2M(-)	PF00170.22(bZIP_1:bZIP transcription factor); PF07716.16(bZIP_2:Basic region leucine zipper)	sp|Q9M7Q2|AI5L7_ARATH(ABSCISIC ACID-INSENSITIVE 5-like protein 7 OS=Arabidopsis thaliana OX=3702 GN=ABF4 PE=1 SV=1)
Glyma.04G039300.Wm82.a4.v1	(1 of 2) PTHR22952//PTHR22952:SF194 - CAMP-RESPONSE ELEMENT BINDING PROTEIN-RELATED // SUBFAMILY NOT NAMED	0.345741	0.11967	0.374964	no	0.581282	0.00532821	0.0330527	no	2.07001	4.82246e-41	3.06275e-39	yes	XP_003523938.1(bZIP transcription factor TRAB1 [Glycine max])	GO:0003700(molecular_function:transcription factor activity, sequence-specific DNA binding); GO:0043565(molecular_function:sequence-specific DNA binding); GO:0005634(cellular_component:nucleus); GO:0016021(cellular_component:integral component of membrane); GO:0006355(biological_process:regulation of transcription, DNA-templated)	K14432	ABF	map04075(Plant hormone signal transduction)	ENOG410YB2M(K:Transcription)	ENOG410YB2M(Transcription factor)	PF00170.22(bZIP_1:bZIP transcription factor); PF07716.16(bZIP_2:Basic region leucine zipper)	sp|Q9M7Q4|AI5L5_ARATH(ABSCISIC ACID-INSENSITIVE 5-like protein 5 OS=Arabidopsis thaliana OX=3702 GN=ABF2 PE=1 SV=1)
Glyma.13G075000.Wm82.a4.v1	(1 of 3) PTHR22952//PTHR22952:SF174 - CAMP-RESPONSE ELEMENT BINDING PROTEIN-RELATED // SUBFAMILY NOT NAMED	0.0384404	0.902642	0.970778	no	0.249898	0.391215	0.673061	no	1.05388	0.000139348	0.000619989	yes	XP_006593615.1(ABSCISIC ACID-INSENSITIVE 5-like protein 3 isoform X1 [Glycine max])	GO:0003700(molecular_function:transcription factor activity, sequence-specific DNA binding); GO:0043565(molecular_function:sequence-specific DNA binding); GO:0005634(cellular_component:nucleus); GO:0006355(biological_process:regulation of transcription, DNA-templated)	K14432	ABF	map04075(Plant hormone signal transduction)	ENOG41119PT(S:Function unknown)	ENOG41119PT(Abscisic acid-insensitive 5-like protein)	PF00170.22(bZIP_1:bZIP transcription factor); PF07716.16(bZIP_2:Basic region leucine zipper)	sp|Q9LES3|AI5L2_ARATH(ABSCISIC ACID-INSENSITIVE 5-like protein 2 OS=Arabidopsis thaliana OX=3702 GN=DPBF3 PE=1 SV=1)
Glyma.20G049200.Wm82.a4.v1	(1 of 3) PTHR22952//PTHR22952:SF174 - CAMP-RESPONSE ELEMENT BINDING PROTEIN-RELATED // SUBFAMILY NOT NAMED	0.399123	0.228628	0.542917	no	0.296615	0.357716	0.641951	no	1.0445	0.000568851	0.00223054	yes	NP_001345637.1(bZIP transcription factor 27 [Glycine max])	GO:0003700(molecular_function:transcription factor activity, sequence-specific DNA binding); GO:0043565(molecular_function:sequence-specific DNA binding); GO:0005634(cellular_component:nucleus); GO:0006355(biological_process:regulation of transcription, DNA-templated)	K14432	ABF	map04075(Plant hormone signal transduction)	ENOG41119PT(S:Function unknown)	ENOG41119PT(Abscisic acid-insensitive 5-like protein)	PF00170.22(bZIP_1:bZIP transcription factor); PF07716.16(bZIP_2:Basic region leucine zipper)	sp|Q9LES3|AI5L2_ARATH(ABSCISIC ACID-INSENSITIVE 5-like protein 2 OS=Arabidopsis thaliana OX=3702 GN=DPBF3 PE=1 SV=1)
Glyma.10G190200.Wm82.a4.v1	(1 of 8) K14494 - DELLA protein (DELLA)	1.02789	0.00379849	0.0122031	yes	0.793158	0.0281717	0.120955	no	0.677676	0.076155	0.284993	no	XP_006589312.1(DELLA protein RGA [Glycine max])	GO:0043565(molecular_function:sequence-specific DNA binding); GO:0042538(biological_process:hyperosmotic salinity response); GO:0006355(biological_process:regulation of transcription, DNA-templated); GO:0003700(molecular_function:transcription factor activity, sequence-specific DNA binding); GO:0005634(cellular_component:nucleus); GO:0009737(biological_process:response to abscisic acid); GO:00098…	K14494	DELLA	map04075(Plant hormone signal transduction)	ENOG410YBFY(K:Transcription)	ENOG410YBFY(DELLA protein)	PF03514.15(GRAS:GRAS domain family); PF12041.9(DELLA:Transcriptional regulator DELLA protein N terminal)	sp|Q8S4W7|GAI1_VITVI(DELLA protein GAI1 OS=Vitis vinifera OX=29760 GN=GAI1 PE=2 SV=1)
Glyma.06G213100.Wm82.a4.v1	(1 of 8) K14494 - DELLA protein (DELLA)	-1.3483	0.000450357	0.00180301	yes	-0.835893	0.0184486	0.0872351	no	-1.05546	0.00512252	0.0419125	yes	XP_003528281.1(DELLA protein SLR1 [Glycine max])	GO:0043565(molecular_function:sequence-specific DNA binding); GO:0042538(biological_process:hyperosmotic salinity response); GO:0006355(biological_process:regulation of transcription, DNA-templated); GO:0003700(molecular_function:transcription factor activity, sequence-specific DNA binding); GO:0005634(cellular_component:nucleus); GO:0009737(biological_process:response to abscisic acid); GO:00098…	K14494	DELLA	map04075(Plant hormone signal transduction)	ENOG410YBFY(K:Transcription)	ENOG410YBFY(DELLA protein)	PF03514.15(GRAS:GRAS domain family); PF12041.9(DELLA:Transcriptional regulator DELLA protein N terminal)	sp|Q8S4W7|GAI1_VITVI(DELLA protein GAI1 OS=Vitis vinifera OX=29760 GN=GAI1 PE=2 SV=1)
Glyma.04G150500.Wm82.a4.v1	(1 of 8) K14494 - DELLA protein (DELLA)	-1.49074	3.03702e-06	1.79859e-05	yes	-0.60595	0.0366874	0.146973	no	-0.52818	0.0766875	0.286148	no	XP_003524001.1(DELLA protein DWARF8 [Glycine max])	GO:0043565(molecular_function:sequence-specific DNA binding); GO:0042538(biological_process:hyperosmotic salinity response); GO:0006355(biological_process:regulation of transcription, DNA-templated); GO:0003700(molecular_function:transcription factor activity, sequence-specific DNA binding); GO:0005634(cellular_component:nucleus); GO:0009737(biological_process:response to abscisic acid); GO:00098…	K14494	DELLA	map04075(Plant hormone signal transduction)	ENOG410YBFY(K:Transcription)	ENOG410YBFY(DELLA protein)	PF03514.15(GRAS:GRAS domain family); PF12041.9(DELLA:Transcriptional regulator DELLA protein N terminal)	sp|Q84TQ7|GAI_GOSHI(DELLA protein GAI OS=Gossypium hirsutum OX=3635 GN=GAI PE=2 SV=1)
Glyma.11G216500.Wm82.a4.v1	(1 of 2) PTHR31636//PTHR31636:SF47 - FAMILY NOT NAMED // DELLA PROTEIN RGL1-RELATED	-1.94261	5.96442e-35	2.92607e-33	yes	-0.63176	7.01e-05	0.000796071	no	-0.348387	0.0605507	0.247131	no	XP_003538395.1(DELLA protein GAI [Glycine max])	GO:0043565(molecular_function:sequence-specific DNA binding); GO:0042538(biological_process:hyperosmotic salinity response); GO:0006355(biological_process:regulation of transcription, DNA-templated); GO:0003700(molecular_function:transcription factor activity, sequence-specific DNA binding); GO:0005634(cellular_component:nucleus); GO:0009737(biological_process:response to abscisic acid); GO:00098…	K14494	DELLA	map04075(Plant hormone signal transduction)	ENOG410YBFY(K:Transcription)	ENOG410YBFY(DELLA protein)	PF03514.15(GRAS:GRAS domain family); PF12041.9(DELLA:Transcriptional regulator DELLA protein N terminal)	sp|Q8S4W7|GAI1_VITVI(DELLA protein GAI1 OS=Vitis vinifera OX=29760 GN=GAI1 PE=2 SV=1)
Glyma.18G040000.Wm82.a4.v1	(1 of 2) PTHR31636//PTHR31636:SF47 - FAMILY NOT NAMED // DELLA PROTEIN RGL1-RELATED	-1.90092	1.70201e-29	6.42e-28	yes	-0.643272	0.000176244	0.00180046	no	-0.469886	0.0141636	0.0903649	no	XP_003552980.1(DELLA protein GAI [Glycine max])	GO:0043565(molecular_function:sequence-specific DNA binding); GO:0042538(biological_process:hyperosmotic salinity response); GO:0006355(biological_process:regulation of transcription, DNA-templated); GO:0003700(molecular_function:transcription factor activity, sequence-specific DNA binding); GO:0005634(cellular_component:nucleus); GO:0009737(biological_process:response to abscisic acid); GO:00098…	K14494	DELLA	map04075(Plant hormone signal transduction)	ENOG410YBFY(K:Transcription)	ENOG410YBFY(DELLA protein)	PF03514.15(GRAS:GRAS domain family); PF12041.9(DELLA:Transcriptional regulator DELLA protein N terminal)	sp|Q8S4W7|GAI1_VITVI(DELLA protein GAI1 OS=Vitis vinifera OX=29760 GN=GAI1 PE=2 SV=1)
Glyma.05G140400.Wm82.a4.v1	(1 of 2) PTHR31636//PTHR31636:SF50 - FAMILY NOT NAMED // DELLA PROTEIN GAI-RELATED	-1.61494	1.19352e-19	2.6006e-18	yes	-0.515978	0.00536043	0.0332269	no	-0.465799	0.0259873	0.138847	no	NP_001240948.1(DELLA protein GAI 1 [Glycine max])	GO:0043565(molecular_function:sequence-specific DNA binding); GO:0042538(biological_process:hyperosmotic salinity response); GO:0006355(biological_process:regulation of transcription, DNA-templated); GO:0003700(molecular_function:transcription factor activity, sequence-specific DNA binding); GO:0005634(cellular_component:nucleus); GO:0009737(biological_process:response to abscisic acid); GO:00098…	K14494	DELLA	map04075(Plant hormone signal transduction)	ENOG410YBFY(S:Function unknown)	ENOG410YBFY(Protein of unknown function (DUF3317))	PF03514.15(GRAS:GRAS domain family); PF12041.9(DELLA:Transcriptional regulator DELLA protein N terminal)	sp|Q8S4W7|GAI1_VITVI(DELLA protein GAI1 OS=Vitis vinifera OX=29760 GN=GAI1 PE=2 SV=1)

## Sheet: Table S5
Table S5. detail of hub genes identified in six module
Module			Ck_vs_AsV				CK-vs-ZnOA				CK-vs-ZnOB
Blue module	Gene ID	description	log2fc	pvalue	padjust	significant	log2fc	pvalue	padjust	significant	log2fc	pvalue	padjust	significant	nr	GO	KO_id	KO_name	paths	COG	COG_description	pfam	swissprot
	Glyma.10G253300.Wm82.a4.v1	(1 of 29) PTHR27002//PTHR27002:SF122 - FAMILY NOT NAMED // CYSTEINE-RICH RECEPTOR-LIKE PROTEIN KINASE 28-RELATED	5.1854	7.15214e-26	2.18642e-24	yes	2.63655	0.000379724	0.00351648	yes	1.60867	0.0872919	0.30907	no	XP_003536563.1(putative receptor-like protein kinase At4g00960 [Glycine max])	GO:0006468(biological_process:protein phosphorylation); GO:0016021(cellular_component:integral component of membrane); GO:0004672(molecular_function:protein kinase activity); GO:0004674(molecular_function:protein serine/threonine kinase activity); GO:0005886(cellular_component:plasma membrane); GO:0005524(molecular_function:ATP binding)				COG0515(T:Signal transduction mechanisms); ENOG410YASJ(T:Signal transduction mechanisms)	COG0515(Serine Threonine protein kinase); ENOG410YASJ(Cysteine-rich receptor-like protein kinase)	PF07714.18(PK_Tyr_Ser-Thr:Protein tyrosine and serine/threonine kinase); PF00069.26(Pkinase:Protein kinase domain); PF01657.18(Stress-antifung:Salt stress response/antifungal); PF08693.11(SKG6:Transmembrane alpha-helix domain); PF16101.6(PRIMA1:Proline-rich membrane anchor 1)	sp|Q9T0J1|CRK26_ARATH(Cysteine-rich receptor-like protein kinase 26 OS=Arabidopsis thaliana OX=3702 GN=CRK26 PE=2 SV=1)
	Glyma.06G044200.Wm82.a4.v1	(1 of 8) K12347 - natural resistance-associated macrophage protein (SLC11A, NRAMP)	1.04025	1.72597e-06	1.06136e-05	yes	0.240983	0.325907	0.611324	no	0.161469	0.54289	0.810522	no	XP_003527729.1(metal transporter Nramp2 isoform X1 [Glycine max])	GO:0015086(molecular_function:cadmium ion transmembrane transporter activity); GO:0006810(biological_process:transport); GO:0005215(molecular_function:transporter activity); GO:0016021(cellular_component:integral component of membrane); GO:0016020(cellular_component:membrane); GO:0005384(molecular_function:manganese ion transmembrane transporter activity); GO:0046873(molecular_function:metal ion …	K21398	SLC11A2, DMT1, NRAMP2		COG1914(S:Function unknown)	COG1914(RING)	PF01566.19(Nramp:Natural resistance-associated macrophage protein)	sp|Q9C6B2|NRAM2_ARATH(Metal transporter Nramp2 OS=Arabidopsis thaliana OX=3702 GN=NRAMP2 PE=2 SV=1)
	Glyma.05G091650.Wm82.a4.v1	(1 of 12) K13525 - transitional endoplasmic reticulum ATPase (VCP, CDC48)	1.26028	1.3588e-16	2.37567e-15	yes	0.339841	0.0585911	0.205647	no	0.0543456	0.787859	0.930686	no	XP_028232071.1(1-aminocyclopropane-1-carboxylate oxidase homolog isoform X4 [Glycine soja])	GO:0005737(cellular_component:cytoplasm); GO:0016787(molecular_function:hydrolase activity); GO:0005829(cellular_component:cytosol); GO:0030433(biological_process:ER-associated ubiquitin-dependent protein catabolic process); GO:0016236(biological_process:macroautophagy); GO:0030970(biological_process:retrograde protein transport, ER to cytosol); GO:0051228(biological_process:mitotic spindle disas…	K13525	VCP, CDC48	map04141(Protein processing in endoplasmic reticulum)	COG0464(O:Posttranslational modification, protein turnover, chaperones)	COG0464(Aaa atpase)	PF17862.2(AAA_lid_3:AAA+ lid domain); PF00004.30(AAA:ATPase family associated with various cellular activities (AAA)); PF05496.13(RuvB_N:Holliday junction DNA helicase RuvB P-loop domain); PF13191.7(AAA_16:AAA ATPase domain)	sp|P54774|CDC48_SOYBN(Cell division cycle protein 48 homolog OS=Glycine max OX=3847 GN=CDC48 PE=2 SV=1)
	Glyma.05G077100.Wm82.a4.v1	(1 of 3) PTHR11689//PTHR11689:SF67 - CHLORIDE CHANNEL // CHLORIDE CHANNEL PROTEIN CLC-A-RELATED	1.46698	2.61933e-21	6.27475e-20	yes	0.282359	0.0921356	0.282041	no	-0.039282	0.841949	0.949657	no	NP_001236494.2(chloride channel [Glycine max])	GO:0043231(cellular_component:intracellular membrane-bounded organelle); GO:0009671(molecular_function:nitrate:proton symporter activity); GO:0016021(cellular_component:integral component of membrane); GO:0016020(cellular_component:membrane); GO:0009705(cellular_component:plant-type vacuole membrane); GO:0022857(molecular_function:transmembrane transporter activity); GO:0006821(biological_process…	K05016	CLCN7		COG0038(P:Inorganic ion transport and metabolism)	COG0038(chloride channel)	PF00654.21(Voltage_CLC:Voltage gated chloride channel); PF00571.29(CBS:CBS domain)	sp|P92942|CLCB_ARATH(Chloride channel protein CLC-b OS=Arabidopsis thaliana OX=3702 GN=CLC-B PE=1 SV=1)
	Glyma.08G099000.Wm82.a4.v1		9.13225	2.32507e-09	2.10113e-08	yes	5.54792	0.0110113	0.058462	no	3.97015	0.212914	1	no	KHN12437.1(hypothetical protein glysoja_018567 [Glycine soja])	GO:0005524(molecular_function:ATP binding); GO:0004672(molecular_function:protein kinase activity)				ENOG411195E(S:Function unknown)	ENOG411195E(Conserved gene of)
	Glyma.06G098900.Wm82.a4.v1	(1 of 4) PTHR24349:SF102 - SERINE/THREONINE-PROTEIN KINASE PEPKR2	1.47538	7.35723e-15	1.12456e-13	yes	0.31477	0.161609	0.408431	no	0.0979564	0.693557	0.889636	no	XP_003526564.1(serine/threonine-protein kinase PEPKR2 [Glycine max])	GO:0005737(cellular_component:cytoplasm); GO:0018105(biological_process:peptidyl-serine phosphorylation); GO:0005634(cellular_component:nucleus); GO:0009931(molecular_function:calcium-dependent protein serine/threonine kinase activity); GO:0004674(molecular_function:protein serine/threonine kinase activity); GO:0005516(molecular_function:calmodulin binding); GO:0035556(biological_process:intracel…				ENOG410XRMJ(T:Signal transduction mechanisms)	ENOG410XRMJ(calcium-dependent protein kinase)	PF00069.26(Pkinase:Protein kinase domain); PF07714.18(PK_Tyr_Ser-Thr:Protein tyrosine and serine/threonine kinase); PF06293.15(Kdo:Lipopolysaccharide kinase (Kdo/WaaP) family); PF14531.7(Kinase-like:Kinase-like); PF17667.2(Pkinase_fungal:Fungal protein kinase)	sp|Q8W490|PEPK2_ARATH(Serine/threonine-protein kinase PEPKR2 OS=Arabidopsis thaliana OX=3702 GN=PEPKR2 PE=2 SV=1)
	Glyma.09G116300.Wm82.a4.v1	(1 of 10) PTHR27005//PTHR27005:SF28 - FAMILY NOT NAMED // PROTEIN KINASE-LIKE PROTEIN	1.6804	2.05444e-10	2.11081e-09	yes	0.389252	0.226532	0.498727	no	0.0676788	0.852456	0.953484	no	KRH38179.1(hypothetical protein GLYMA_09G116300 [Glycine max])	GO:0006468(biological_process:protein phosphorylation); GO:0016310(biological_process:phosphorylation); GO:0016021(cellular_component:integral component of membrane); GO:0016301(molecular_function:kinase activity); GO:0030247(molecular_function:polysaccharide binding); GO:0004672(molecular_function:protein kinase activity); GO:0005524(molecular_function:ATP binding)				COG0515(T:Signal transduction mechanisms)	COG0515(Serine Threonine protein kinase)	PF00069.26(Pkinase:Protein kinase domain); PF07714.18(PK_Tyr_Ser-Thr:Protein tyrosine and serine/threonine kinase); PF13947.7(GUB_WAK_bind:Wall-associated receptor kinase galacturonan-binding); PF14380.7(WAK_assoc:Wall-associated receptor kinase C-terminal)	sp|P0C5E2|LRL12_ARATH(LEAF RUST 10 DISEASE-RESISTANCE LOCUS RECEPTOR-LIKE PROTEIN KINASE-like 1.2 OS=Arabidopsis thaliana OX=3702 GN=LRK10L-1.2 PE=2 SV=3)
Brown module	Glyma.13G256400.Wm82.a4.v1	(1 of 3) PTHR33917:SF1 - PROTEIN EXECUTER 1, CHLOROPLASTIC	4.49703	2.13417e-29	8.03532e-28	yes	3.68688	2.75575e-16	1.74098e-14	yes	2.60028	4.36093e-06	9.90453e-05	yes	XP_003541783.2(protein EXECUTER 1, chloroplastic [Glycine max])	GO:0000304(biological_process:response to singlet oxygen); GO:0042651(cellular_component:thylakoid membrane)				ENOG410ZHAF(S:Function unknown)	ENOG410ZHAF(protein EXECUTER 1, chloroplastic-like)	PF12014.9(DUF3506:Domain of unknown function (DUF3506))	sp|Q93YW0|EXEC1_ARATH(Protein EXECUTER 1, chloroplastic OS=Arabidopsis thaliana OX=3702 GN=EX1 PE=1 SV=1)
	Glyma.14G209700.Wm82.a4.v1	(1 of 3) PTHR31480//PTHR31480:SF2 - FAMILY NOT NAMED // PHYTOENE SYNTHASE, CHLOROPLASTIC	3.30143	9.29224e-83	1.95204e-80	yes	2.17725	1.15245e-24	1.48182e-22	yes	1.92135	1.49954e-16	1.82701e-14	yes	XP_028200464.1(phytoene synthase 2, chloroplastic-like [Glycine soja])	GO:0046905(molecular_function:phytoene synthase activity); GO:0010287(cellular_component:plastoglobule); GO:0004310(molecular_function:farnesyl-diphosphate farnesyltransferase activity); GO:0009058(biological_process:biosynthetic process); GO:0016117(biological_process:carotenoid biosynthetic process); GO:0016740(molecular_function:transferase activity); GO:0016767(molecular_function:geranylgeran…	K02291	crtB	map00906(Carotenoid biosynthesis)	COG1562(I:Lipid transport and metabolism)	COG1562(phytoene synthase)	PF00494.20(SQS_PSY:Squalene/phytoene synthase)	sp|P49293|PSY_CUCME(Phytoene synthase, chloroplastic OS=Cucumis melo OX=3656 GN=PSY PE=2 SV=1)
	Glyma.11G252700.Wm82.a4.v1	(1 of 20) PF01823 - MAC/Perforin domain (MACPF)	2.46364	5.71173e-41	3.61073e-39	yes	1.67994	2.21537e-15	1.29933e-13	yes	1.15977	2.79353e-06	6.62552e-05	yes	XP_014619768.1(MACPF domain-containing protein At1g14780 [Glycine max])	GO:0009626(biological_process:plant-type hypersensitive response); GO:0005886(cellular_component:plasma membrane); GO:0006955(biological_process:immune response)				ENOG410YB07(S:Function unknown)	ENOG410YB07(MAC/Perforin domain)	PF01823.20(MACPF:MAC/Perforin domain)	sp|Q8L612|MACP1_ARATH(MACPF domain-containing protein At1g14780 OS=Arabidopsis thaliana OX=3702 GN=At1g14780 PE=2 SV=1)
	Glyma.01G143500.Wm82.a4.v1	(1 of 2) PTHR10015//PTHR10015:SF155 - HEAT SHOCK TRANSCRIPTION FACTOR // SUBFAMILY NOT NAMED	4.22745	1.17063e-15	1.90443e-14	yes	3.1	8.75169e-07	1.55764e-05	yes	2.53208	0.000449354	0.00565088	yes	XP_003516466.1(heat stress transcription factor B-2a [Glycine max])	GO:0043565(molecular_function:sequence-specific DNA binding); GO:0061408(biological_process:positive regulation of transcription from RNA polymerase II promoter in response to heat stress); GO:0003700(molecular_function:transcription factor activity, sequence-specific DNA binding); GO:0005634(cellular_component:nucleus); GO:0043618(biological_process:regulation of transcription from RNA polymeras…	K09419	HSFF		COG5169(T:Signal transduction mechanisms)	COG5169(mitogen-activated protein kinase kinase kinase)	PF00447.18(HSF_DNA-bind:HSF-type DNA-binding); PF10267.10(Tmemb_cc2:Predicted transmembrane and coiled-coil 2 protein)	sp|Q40152|HSF8_SOLLC(Heat shock factor protein HSF8 OS=Solanum lycopersicum OX=4081 GN=HSF8 PE=3 SV=1)
	Glyma.11G051800.Wm82.a4.v1	(1 of 13) PTHR24298//PTHR24298:SF61 - FAMILY NOT NAMED // CYTOCHROME P450 81D1-RELATED	4.54758	3.11208e-100	9.37375e-98	yes	3.76482	6.75889e-47	3.04659e-44	yes	2.66494	1.94926e-15	2.10015e-13	yes	XP_006590643.1(cytochrome P450 81E8 [Glycine max])	GO:0004497(molecular_function:monooxygenase activity); GO:0016020(cellular_component:membrane); GO:0020037(molecular_function:heme binding); GO:0016709(molecular_function:oxidoreductase activity, acting on paired donors, with incorporation or reduction of molecular oxygen, NAD(P)H as one donor, and incorporation of one atom of oxygen); GO:0016021(cellular_component:integral component of membrane)…	K13260	CYP81E	map00943(Isoflavonoid biosynthesis)	COG2124(Q:Secondary metabolites biosynthesis, transport and catabolism)	COG2124(Cytochrome p450)	PF00067.23(p450:Cytochrome P450)	sp|Q6WNQ8|C81E8_MEDTR(Cytochrome P450 81E8 OS=Medicago truncatula OX=3880 GN=CYP81E8 PE=2 SV=1)
	Glyma.15G252200.Wm82.a4.v1	(1 of 4) PTHR11260//PTHR11260:SF195 - GLUTATHIONE S-TRANSFERASE, GST, SUPERFAMILY, GST DOMAIN CONTAINING // SUBFAMILY NOT NAMED	5.12613	1.21306e-164	9.20218e-162	yes	3.52441	6.33312e-57	4.70492e-54	yes	3.08847	6.8475e-32	2.57506e-29	yes	NP_001236181.1(glutathione S-transferase 3 [Glycine max])	GO:0005737(cellular_component:cytoplasm); GO:0016740(molecular_function:transferase activity); GO:0004364(molecular_function:glutathione transferase activity); GO:0006749(biological_process:glutathione metabolic process); GO:0005515(molecular_function:protein binding)	K00799	GST, gst	map00480(Glutathione metabolism)	ENOG410XSIX(O:Posttranslational modification, protein turnover, chaperones)	ENOG410XSIX(glutathione Stransferase)	PF02798.21(GST_N:Glutathione S-transferase, N-terminal domain); PF13417.7(GST_N_3:Glutathione S-transferase, N-terminal domain); PF00043.26(GST_C:Glutathione S-transferase, C-terminal domain); PF13409.7(GST_N_2:Glutathione S-transferase, N-terminal domain); PF13410.7(GST_C_2:Glutathione S-transferase, C-terminal domain); PF17172.5(GST_N_4:Glutathione S-transferase N-terminal domain)	sp|P46417|GSTX3_SOYBN(Glutathione S-transferase 3 OS=Glycine max OX=3847 GN=GST3 PE=1 SV=1)
	Glyma.11G062500.Wm82.a4.v1	(1 of 32) 1.14.13.121 - Premnaspirodiene oxygenase / Hyoscymus muticus premnaspirodiene oxygenase	4.47582	2.76731e-104	9.36859e-102	yes	3.29082	1.0567e-43	4.07611e-41	yes	2.47207	5.50499e-17	6.94517e-15	yes	XP_003537457.1(cytochrome P450 71D8-like [Glycine max])	GO:0004497(molecular_function:monooxygenase activity); GO:0016020(cellular_component:membrane); GO:0020037(molecular_function:heme binding); GO:0016709(molecular_function:oxidoreductase activity, acting on paired donors, with incorporation or reduction of molecular oxygen, NAD(P)H as one donor, and incorporation of one atom of oxygen); GO:0016021(cellular_component:integral component of membrane)…				COG2124(Q:Secondary metabolites biosynthesis, transport and catabolism)	COG2124(Cytochrome p450)	PF00067.23(p450:Cytochrome P450)	sp|O81974|C71D8_SOYBN(Cytochrome P450 71D8 OS=Glycine max OX=3847 GN=CYP71D8 PE=2 SV=1)
Green module	Glyma.07G228400.Wm82.a4.v1	(1 of 7) PTHR10783//PTHR10783:SF43 - XENOTROPIC AND POLYTROPIC RETROVIRUS RECEPTOR 1-RELATED // PHOSPHATE TRANSPORTER PHO1 HOMOLOG 2-RELATED	0.200517	0.45922	0.613092	no	0.789077	0.00188	0.013851	no	0.798109	0.00474571	0.0394652	no	XP_006583960.1(phosphate transporter PHO1 homolog 3 isoform X1 [Glycine max])	GO:0005737(cellular_component:cytoplasm); GO:0005794(cellular_component:Golgi apparatus); GO:0000822(molecular_function:inositol hexakisphosphate binding); GO:0016021(cellular_component:integral component of membrane); GO:0005802(cellular_component:trans-Golgi network); GO:0006817(biological_process:phosphate ion transport); GO:0015114(molecular_function:phosphate ion transmembrane transporter ac…				COG5409(S:Function unknown)	COG5409(ribulose-1,5 bisphosphate carboxylase oxygenase large subunit N-methyltransferase)	PF03124.15(EXS:EXS family); PF03105.20(SPX:SPX domain)	sp|Q6R8G7|PHO13_ARATH(Phosphate transporter PHO1 homolog 3 OS=Arabidopsis thaliana OX=3702 GN=PHO1;H3 PE=2 SV=2)
	Glyma.15G085900.Wm82.a4.v1	(1 of 2) PTHR11669:SF16 - PROTEIN STICHEL-LIKE 3-RELATED	0.352215	0.140665	0.254268	no	0.941865	4.59e-05	0.000546	no	0.994722	6.79554e-05	0.00112093	no	XP_003547181.1(protein STICHEL-like 3 isoform X1 [Glycine max])	GO:0006281(biological_process:DNA repair); GO:0005634(cellular_component:nucleus); GO:0003887(molecular_function:DNA-directed DNA polymerase activity); GO:0005663(cellular_component:DNA replication factor C complex); GO:0009360(cellular_component:DNA polymerase III complex); GO:0006261(biological_process:DNA-dependent DNA replication); GO:0003677(molecular_function:DNA binding); GO:0006260(biolog…				COG2812(L:Replication, recombination and repair)	COG2812(dna polymerase iii subunits gamma and tau)	PF13177.7(DNA_pol3_delta2:DNA polymerase III, delta subunit); PF00004.30(AAA:ATPase family associated with various cellular activities (AAA)); PF12169.9(DNA_pol3_gamma3:DNA polymerase III subunits gamma and tau domain III); PF13401.7(AAA_22:AAA domain); PF13191.7(AAA_16:AAA ATPase domain)	sp|F4JRP0|STIL3_ARATH(Protein STICHEL-like 3 OS=Arabidopsis thaliana OX=3702 GN=At4g18820 PE=3 SV=1)
	Glyma.05G172200.Wm82.a4.v1	(1 of 2) K18584 - actin-related protein 3 (ACTR3, ARP3)	0.12409	0.755392	0.847337	no	0.647951	0.074675	0.243775	no	0.712506	0.051691	0.223262	no	NP_001240273.1(uncharacterized protein LOC100778870 [Glycine max])	GO:0007015(biological_process:actin filament organization); GO:0005885(cellular_component:Arp2/3 protein complex); GO:0034314(biological_process:Arp2/3 complex-mediated actin nucleation); GO:0005524(molecular_function:ATP binding)	K18584	ACTR3, ARP3	map04144(Endocytosis)	COG5277(Z:Cytoskeleton)	COG5277(Actin-related protein)	PF00022.20(Actin:Actin)	sp|Q9SAF1|ARP3_ARATH(Actin-related protein 3 OS=Arabidopsis thaliana OX=3702 GN=ARP3 PE=1 SV=1)
	Glyma.15G148500.Wm82.a4.v1	(1 of 6) PTHR24223//PTHR24223:SF246 - FAMILY NOT NAMED // ABC TRANSPORTER C FAMILY MEMBER 14-RELATED	0.234908	0.258253	0.406685	no	0.785703	0.000232	0.002293	no	0.823946	0.000651347	0.00775706	no	XP_003547376.1(ABC transporter C family member 14 [Glycine max])	GO:0042626(molecular_function:ATPase activity, coupled to transmembrane movement of substances); GO:0016020(cellular_component:membrane); GO:0016021(cellular_component:integral component of membrane); GO:0006810(biological_process:transport); GO:0000325(cellular_component:plant-type vacuole); GO:0005774(cellular_component:vacuolar membrane); GO:0016887(molecular_function:ATPase activity); GO:0055…	K05665	ABCC1	map02010(ABC transporters)	COG1132(V:Defense mechanisms)	COG1132((ABC) transporter)	PF00664.24(ABC_membrane:ABC transporter transmembrane region); PF00005.28(ABC_tran:ABC transporter); PF01935.18(DUF87:Helicase HerA, central domain); PF00350.24(Dynamin_N:Dynamin family)	sp|Q7DM58|AB4C_ARATH(ABC transporter C family member 4 OS=Arabidopsis thaliana OX=3702 GN=ABCC4 PE=1 SV=2)
	Glyma.20G065900.Wm82.a4.v1	(1 of 2) K09486 - hypoxia up-regulated 1 (HYOU1)	0.0726328	0.710403	0.816082	no	0.568974	0.004027	0.02618	no	0.782649	0.000562461	0.00684438	no	NP_001344274.1(heat shock 70 kDa protein 17 precursor [Glycine max])	GO:1903298(biological_process:negative regulation of hypoxia-induced intrinsic apoptotic signaling pathway); GO:0034663(cellular_component:endoplasmic reticulum chaperone complex); GO:0005783(cellular_component:endoplasmic reticulum); GO:0071456(biological_process:cellular response to hypoxia)	K09486	HYOU1	map04141(Protein processing in endoplasmic reticulum)	COG0443(O:Posttranslational modification, protein turnover, chaperones)	COG0443(Heat shock protein)	PF00012.21(HSP70:Hsp70 protein); PF06723.14(MreB_Mbl:MreB/Mbl protein)	sp|F4JMJ1|HSP7R_ARATH(Heat shock 70 kDa protein 17 OS=Arabidopsis thaliana OX=3702 GN=HSP70-17 PE=2 SV=1)
Yellow module	Glyma.01G219100.Wm82.a4.v1	(1 of 8) K17686 - Cu+-exporting ATPase (copA, ATP7)	-6.44969	2.08662e-85	4.62034e-83	yes	-4.09098	7.42e-76	8.76e-73	yes	-4.00747	1.57238e-50	1.70822e-47	yes	XP_003516697.1(probable copper-transporting ATPase HMA5 isoform X1 [Glycine max])	GO:0046872(molecular_function:metal ion binding); GO:0000166(molecular_function:nucleotide binding); GO:0016021(cellular_component:integral component of membrane); GO:0019829(molecular_function:cation-transporting ATPase activity); GO:0030001(biological_process:metal ion transport); GO:0005507(molecular_function:copper ion binding); GO:0005524(molecular_function:ATP binding)	K17686	copA, ctpA, ATP7	map04016(MAPK signaling pathway - plant)	COG2217(P:Inorganic ion transport and metabolism)	COG2217(p-type ATPase)	PF00122.21(E1-E2_ATPase:E1-E2 ATPase); PF00702.27(Hydrolase:haloacid dehalogenase-like hydrolase); PF00403.27(HMA:Heavy-metal-associated domain)	sp|Q9SH30|HMA5_ARATH(Probable copper-transporting ATPase HMA5 OS=Arabidopsis thaliana OX=3702 GN=HMA5 PE=1 SV=2)
	Glyma.06G052000.Wm82.a4.v1	(1 of 2) PTHR11040//PTHR11040:SF52 - ZINC/IRON TRANSPORTER // SUBFAMILY NOT NAMED	-3.24666	5.21843e-81	1.06352e-78	yes	-2.64539	9.99e-47	4.4e-44	yes	-2.515	1.35798e-27	4.11709e-25	yes	XP_003526000.2(zinc transporter 4, chloroplastic isoform X1 [Glycine max])	GO:0016021(cellular_component:integral component of membrane); GO:0016020(cellular_component:membrane); GO:0030001(biological_process:metal ion transport); GO:0071577(biological_process:zinc II ion transmembrane transport); GO:0005886(cellular_component:plasma membrane); GO:0005385(molecular_function:zinc ion transmembrane transporter activity); GO:0046873(molecular_function:metal ion transmembra…	K14709	SLC39A1_2_3, ZIP1_2_3		ENOG4111GP2(K:Transcription)	ENOG4111GP2(Transcription factor)	PF02535.23(Zip:ZIP Zinc transporter)	sp|Q8LE59|IRT3_ARATH(Fe(2+) transport protein 3, chloroplastic OS=Arabidopsis thaliana OX=3702 GN=IRT3 PE=2 SV=3)
	Glyma.11G195200.Wm82.a4.v1	(1 of 5) K02575 - MFS transporter, NNP family, nitrate/nitrite transporter (NRT, narK, nrtP, nasA)	-8.06556	3.78832e-293	2.58641e-289	yes	-6.70706	1.05e-293	4.19e-289	yes	-6.0012	1.43527e-154	2.80667e-150	yes	XP_003539195.1(high affinity nitrate transporter 2.4 [Glycine max])	GO:0015706(biological_process:nitrate transport); GO:0016021(cellular_component:integral component of membrane); GO:0009705(cellular_component:plant-type vacuole membrane); GO:0022857(molecular_function:transmembrane transporter activity); GO:0015112(molecular_function:nitrate transmembrane transporter activity); GO:0005886(cellular_component:plasma membrane); GO:0055085(biological_process:transm…	K02575	NRT, narK, nrtP, nasA	map00910(Nitrogen metabolism)	COG2223(P:Inorganic ion transport and metabolism)	COG2223(Transporter)	PF07690.17(MFS_1:Major Facilitator Superfamily)	sp|Q9FJH8|NRT24_ARATH(High affinity nitrate transporter 2.4 OS=Arabidopsis thaliana OX=3702 GN=NRT2.4 PE=2 SV=1)
	Glyma.07G222700.Wm82.a4.v1	(1 of 2) PTHR24064//PTHR24064:SF210 - FAMILY NOT NAMED // INORGANIC PHOSPHATE TRANSPORTER 1-8-RELATED	-3.13695	5.81337e-16	9.64125e-15	yes	-2.44485	3.66e-13	1.7e-11	yes	-2.26144	1.40762e-10	7.49007e-09	yes	ACP19347.1(phosphate transporter 3 [Glycine max])	GO:0022857(molecular_function:transmembrane transporter activity); GO:0016021(cellular_component:integral component of membrane); GO:0055085(biological_process:transmembrane transport)	K08176	PHO84		ENOG410ZVN7(S:Function unknown)	ENOG410ZVN7(Protein PHLOEM protein 2-LIKE)	PF00083.25(Sugar_tr:Sugar (and other) transporter); PF07690.17(MFS_1:Major Facilitator Superfamily); PF06779.15(MFS_4:Uncharacterised MFS-type transporter YbfB)	sp|Q9S735|PHT19_ARATH(Probable inorganic phosphate transporter 1-9 OS=Arabidopsis thaliana OX=3702 GN=PHT1-9 PE=2 SV=1)
	Glyma.10G239000.Wm82.a4.v1	(1 of 4) PTHR11206:SF103 - MATE EFFLUX FAMILY PROTEIN	-5.35179	6.26384e-50	5.49448e-48	yes	-4.69326	1.54e-48	7.47e-46	yes	-4.24728	1.5536e-06	3.93023e-05	yes	XP_003535626.1(protein DETOXIFICATION 49 [Glycine max])	GO:0006855(biological_process:drug transmembrane transport); GO:0016021(cellular_component:integral component of membrane); GO:0016020(cellular_component:membrane); GO:0015297(molecular_function:antiporter activity); GO:0015238(molecular_function:drug transmembrane transporter activity); GO:0022857(molecular_function:transmembrane transporter activity); GO:0042910(molecular_function:xenobiotic tr…	K03327	TC.MATE, SLC47A, norM, mdtK, dinF		COG0534(V:Defense mechanisms)	COG0534(Mate efflux family protein)	PF01554.19(MatE:MatE)	sp|O82752|DTX49_ARATH(Protein DETOXIFICATION 49 OS=Arabidopsis thaliana OX=3702 GN=DTX49 PE=2 SV=1)
	Glyma.19G083900.Wm82.a4.v1	(1 of 8) PTHR22950//PTHR22950:SF298 - AMINO ACID TRANSPORTER // SUBFAMILY NOT NAMED	-6.0975	3.78765e-148	2.42434e-145	yes	-4.39969	2.76e-11	9.85e-10	yes	-3.6686	1.26922e-08	4.96889e-07	yes	XP_003555159.1(lysine histidine transporter 1 [Glycine max])	GO:0003333(biological_process:amino acid transmembrane transport); GO:0016021(cellular_component:integral component of membrane); GO:0015171(molecular_function:amino acid transmembrane transporter activity); GO:0005886(cellular_component:plasma membrane)				COG0814(E:Amino acid transport and metabolism)	COG0814(amino acid transport)	PF01490.19(Aa_trans:Transmembrane amino acid transporter protein); PF03222.14(Trp_Tyr_perm:Tryptophan/tyrosine permease family)	sp|Q9FKS8|LHT1_ARATH(Lysine histidine transporter 1 OS=Arabidopsis thaliana OX=3702 GN=LHT1 PE=1 SV=1)
	Glyma.13G275400.Wm82.a4.v1	(1 of 4) PTHR11206:SF78 - MATE EFFLUX FAMILY PROTEIN ALF5-RELATED	-5.29202	2.67184e-31	1.09231e-29	yes	-2.90544	4.6e-17	3.11e-15	yes	-3.18218	6.22527e-18	8.6337e-16	yes	XP_003543234.2(protein DETOXIFICATION 19 isoform X1 [Glycine max])	GO:0006855(biological_process:drug transmembrane transport); GO:0016021(cellular_component:integral component of membrane); GO:0016020(cellular_component:membrane); GO:0015297(molecular_function:antiporter activity); GO:0015238(molecular_function:drug transmembrane transporter activity); GO:0022857(molecular_function:transmembrane transporter activity); GO:0042910(molecular_function:xenobiotic tr…	K03327	TC.MATE, SLC47A, norM, mdtK, dinF		COG0534(V:Defense mechanisms)	COG0534(Mate efflux family protein)	PF01554.19(MatE:MatE)	sp|Q9LUH2|DTX19_ARATH(Protein DETOXIFICATION 19 OS=Arabidopsis thaliana OX=3702 GN=DTX19 PE=2 SV=1)
Turquoise module	Glyma.09G028400.Wm82.a4.v1	(1 of 2) PTHR23324//PTHR23324:SF85 - SEC14 RELATED PROTEIN // CELLULAR RETINALDEHYDE-BINDING/TRIPLE FUNCTION DOMAIN-CONTAINING PROTEIN	-2.24893	3.53839e-29	1.31055e-27	yes	0.0707274	0.691172	0.872469	no	0.386299	0.0538041	0.228801	no	XP_003535132.1(patellin-4 [Glycine max])	GO:0005634(cellular_component:nucleus); GO:0071365(biological_process:cellular response to auxin stimulus); GO:1901703(biological_process:protein localization involved in auxin polar transport); GO:0005829(cellular_component:cytosol); GO:0005886(cellular_component:plasma membrane)				ENOG410XRSQ(C:Energy production and conversion)	ENOG410XRSQ(FAD linked oxidase domain protein)	PF00650.21(CRAL_TRIO:CRAL/TRIO domain); PF03765.16(CRAL_TRIO_N:CRAL/TRIO, N-terminal domain)	sp|Q94C59|PATL4_ARATH(Patellin-4 OS=Arabidopsis thaliana OX=3702 GN=PATL4 PE=1 SV=2)
	Glyma.15G134400.Wm82.a4.v1	(1 of 2) PTHR23324//PTHR23324:SF85 - SEC14 RELATED PROTEIN // CELLULAR RETINALDEHYDE-BINDING/TRIPLE FUNCTION DOMAIN-CONTAINING PROTEIN	-2.11649	4.54167e-22	1.13859e-20	yes	0.158743	0.408038	0.687039	no	0.441831	0.0412603	0.191218	no	NP_001242249.2(patellin-4-like [Glycine max])	GO:0005634(cellular_component:nucleus); GO:0071365(biological_process:cellular response to auxin stimulus); GO:1901703(biological_process:protein localization involved in auxin polar transport); GO:0005829(cellular_component:cytosol); GO:0005886(cellular_component:plasma membrane)				ENOG410XRSQ(S:Function unknown)	ENOG410XRSQ(Transfer protein)	PF00650.21(CRAL_TRIO:CRAL/TRIO domain); PF03765.16(CRAL_TRIO_N:CRAL/TRIO, N-terminal domain)	sp|Q94C59|PATL4_ARATH(Patellin-4 OS=Arabidopsis thaliana OX=3702 GN=PATL4 PE=1 SV=2)
	Glyma.18G076600.Wm82.a4.v1	(1 of 5) PTHR32382//PTHR32382:SF4 - FAMILY NOT NAMED // FASCICLIN-LIKE ARABINOGALACTAN PROTEIN 1	-1.84264	9.69613e-25	2.83304e-23	yes	-0.0266201	0.876791	0.958488	no	0.2744	0.207891	0.516131	no	XP_028215368.1(fasciclin-like arabinogalactan protein 1 [Glycine soja])	GO:0048367(biological_process:shoot system development); GO:0046658(cellular_component:anchored component of plasma membrane); GO:0048364(biological_process:root development)				ENOG4111EHG(M:Cell wall/membrane/envelope biogenesis)	ENOG4111EHG(fasciclin-like arabinogalactan protein)	PF02469.23(Fasciclin:Fasciclin domain)	sp|Q9FM65|FLA1_ARATH(Fasciclin-like arabinogalactan protein 1 OS=Arabidopsis thaliana OX=3702 GN=FLA1 PE=1 SV=1)
Pink module	Glyma.03G122500.Wm82.a4.v1	(1 of 4) PTHR11654//PTHR11654:SF92 - OLIGOPEPTIDE TRANSPORTER-RELATED // SUBFAMILY NOT NAMED	-0.548115	0.096753	0.189563	no	-0.144871	0.650814	0.851501	no	-1.17898	0.000582749	0.00706488	yes	XP_003521106.1(protein NRT1/ PTR FAMILY 3.1 [Glycine max])	GO:0006810(biological_process:transport); GO:0005215(molecular_function:transporter activity); GO:0016021(cellular_component:integral component of membrane); GO:0016020(cellular_component:membrane); GO:0015333(molecular_function:peptide:proton symporter activity); GO:0022857(molecular_function:transmembrane transporter activity); GO:0005886(cellular_component:plasma membrane); GO:1904680(molecula…				COG3104(O:Posttranslational modification, protein turnover, chaperones)	COG3104(ubiquitin carboxyl-terminal hydrolase)	PF00854.22(PTR2:POT family)	sp|Q9SX20|PTR18_ARATH(Protein NRT1/ PTR FAMILY 3.1 OS=Arabidopsis thaliana OX=3702 GN=NPF3.1 PE=2 SV=1)
	Glyma.02G082500.Wm82.a4.v1	(1 of 19) KOG4473 - Uncharacterized membrane protein	-0.401388	0.387691	0.545564	no	-0.406589	0.387823	0.670006	no	-1.7429	0.00310038	0.028245	yes	XP_003518603.1(vacuolar iron transporter homolog 3 [Glycine max])	GO:0030026(biological_process:cellular manganese ion homeostasis); GO:0016021(cellular_component:integral component of membrane); GO:0016020(cellular_component:membrane); GO:0006880(biological_process:intracellular sequestering of iron ion); GO:0005623(cellular_component:cell); GO:0005381(molecular_function:iron ion transmembrane transporter activity); GO:0005384(molecular_function:manganese ion …	K22736	VIT		COG1814(S:Function unknown)	COG1814(integral membrane protein)	PF01988.20(VIT1:VIT family)	sp|Q9M2C3|VITH3_ARATH(Vacuolar iron transporter homolog 3 OS=Arabidopsis thaliana OX=3702 GN=At3g43630 PE=2 SV=1)
	Glyma.12G118600.Wm82.a4.v1	(1 of 4) PTHR27000:SF215 - RECEPTOR-LIKE PROTEIN KINASE 5	-0.275173	0.454068	0.608556	no	-0.358088	0.33367	0.6184	no	-0.970815	0.0169265	0.102701	no	KHN47548.1(Receptor-like protein kinase HSL1 [Glycine soja])	GO:0009755(biological_process:hormone-mediated signaling pathway); GO:0006468(biological_process:protein phosphorylation); GO:0016021(cellular_component:integral component of membrane); GO:0005886(cellular_component:plasma membrane); GO:0004674(molecular_function:protein serine/threonine kinase activity); GO:0004672(molecular_function:protein kinase activity); GO:0005524(molecular_function:ATP bi…				COG4886(S:Function unknown)	COG4886(Pentatricopeptide repeat-containing protein)	PF00069.26(Pkinase:Protein kinase domain); PF07714.18(PK_Tyr_Ser-Thr:Protein tyrosine and serine/threonine kinase); PF13855.7(LRR_8:Leucine rich repeat)	sp|Q9SGP2|HSL1_ARATH(Receptor-like protein kinase HSL1 OS=Arabidopsis thaliana OX=3702 GN=HSL1 PE=2 SV=1)
	Glyma.02G184800.Wm82.a4.v1	(1 of 3) PTHR15371//PTHR15371:SF2 - TIM23 // OUTER ENVELOPE PORE PROTEIN 16-1, CHLOROPLASTIC	-0.15624	0.541169	0.684951	no	-0.364548	0.200258	0.463565	no	-0.944898	0.00111468	0.0122147	no	NP_001241534.1(uncharacterized protein LOC100796140 [Glycine max])	GO:0046930(cellular_component:pore complex); GO:0006811(biological_process:ion transport); GO:0009707(cellular_component:chloroplast outer membrane); GO:0015288(molecular_function:porin activity); GO:0034426(cellular_component:etioplast membrane); GO:0045037(biological_process:protein import into chloroplast stroma); GO:0009507(cellular_component:chloroplast); GO:0015171(molecular_function:amino …				ENOG410YKVU(O:Posttranslational modification, protein turnover, chaperones)	ENOG410YKVU(Tim17/Tim22/Tim23/Pmp24 family)	PF02466.20(Tim17:Tim17/Tim22/Tim23/Pmp24 family)	sp|Q41050|OEP16_PEA(Outer envelope pore protein 16, chloroplastic OS=Pisum sativum OX=3888 GN=OEP16 PE=1 SV=1)
	Glyma.08G010000.Wm82.a4.v1	(1 of 10) PTHR10791:SF22 - BIDIRECTIONAL SUGAR TRANSPORTER SWEET10	-0.408406	0.268971	0.418845	no	-0.276259	0.544988	0.789789	no	-1.29908	0.001058	0.0116822	yes	NP_001344877.1(sugar efflux transporter SWEET21 [Glycine max])	GO:0016021(cellular_component:integral component of membrane); GO:0008643(biological_process:carbohydrate transport); GO:0005886(cellular_component:plasma membrane); GO:0051119(molecular_function:sugar transmembrane transporter activity)	K15382	SLC50A, SWEET		ENOG4111M4R(U:Intracellular trafficking, secretion, and vesicular transport)	ENOG4111M4R(sugar transporter)	PF03083.17(MtN3_slv:Sugar efflux transporter for intercellular exchange); PF04193.15(PQ-loop:PQ loop repeat)	sp|B8BKP4|SWT14_ORYSI(Bidirectional sugar transporter SWEET14 OS=Oryza sativa subsp. indica OX=39946 GN=SWEET14 PE=2 SV=1)
